# Supplementary material for: 2-(9H-Fluoren-9-yl)-4-(4-fluoro­anilino)-4-oxo­butanoic acid
Source: Acta Crystallogr Sect E Struct Rep Online. 2013 May 25;69(Pt 6):o963. doi: 10.1107/S1600536813013779 (PMC3685102; doi:10.1107/S1600536813013779)
Supplement: Supplementary file 1 [file e-69-0o963-sup1.cif]

##############################################################################
#                                                                            #
# This CIF contains the data in a paper accepted for publication in          #
# Acta Crystallographica Section E. It conforms to the requirements of       #
# Notes for Authors for Acta Crystallographica Section E, and has been       #
# peer reviewed under the auspices of the IUCr Commission on Journals.       #
#                                                                            #
# Full details of the Crystallographic Information File format               #
# are given in the paper "The Crystallographic Information File (CIF):       #
# a New Standard Archive File for Crystallography" by S. R. Hall, F. H.      #
# Allen and I. D. Brown [Acta Cryst. (1991), A47, 655-685].                  #
#                                                                            #
# The current version of the core CIF dictionary is obtainable from          #
# ftp://ftp.iucr.org/pub/cif_core.dic.                                       #
#                                                                            #
# Software is freely available for graphical display of the structure(s)     #
# in this CIF. For information consult the CIF software page                 #
# http://www.iucr.org/resources/cif/software.                                #
#                                                                            #
# This file may be used for bona fide research purposes within the           #
# scientific community so long as proper attribution is given to the journal # 
# article from which it was obtained.                                        #
#                                                                            #
##############################################################################
data_I
_audit_creation_method     SHELXL-97
_chemical_name_systematic
;
2-(9<i>H</i>-Fluoren-9-yl)-4-(4-fluoroanilino)-4-oxobutanoic acid
;
_chemical_name_common     ?
_chemical_formula_moiety     'C23 H18 F N O3'
_chemical_formula_sum     'C23 H18 F N O3'
_chemical_formula_iupac     'C23 H18 F N O3'
_chemical_formula_weight     375.38
_chemical_melting_point     ?
_symmetry_cell_setting     monoclinic
_symmetry_space_group_name_H-M     'P 21/c'
_space_group_name_Hall     '-P 2ybc'
loop_
    _symmetry_equiv_pos_as_xyz
    'x, y, z'
    '-x, y+1/2, -z+1/2'
    '-x, -y, -z'
    'x, -y-1/2, z-1/2'
_cell_length_a     10.2048(6)
_cell_length_b     18.5170(11)
_cell_length_c     9.6164(6)
_cell_angle_alpha     90.00
_cell_angle_beta     90.494(4)
_cell_angle_gamma     90.00
_cell_volume     1817.07(19)
_cell_formula_units_Z     4
_cell_measurement_reflns_used     8408
_cell_measurement_theta_min     2.28
_cell_measurement_theta_max     25.02
_cell_measurement_temperature     296(2)
_exptl_crystal_description     plate
_exptl_crystal_colour     colourless
_exptl_crystal_size_max     0.45
_exptl_crystal_size_mid     0.10
_exptl_crystal_size_min     0.03
_exptl_crystal_density_diffrn     1.372
_exptl_crystal_density_meas     ?
_exptl_crystal_density_method     'not measured'
_exptl_crystal_F_000     784
_exptl_absorpt_coefficient_mu     0.098
_exptl_absorpt_correction_type     numerical
_exptl_absorpt_process_details     '(<i>SADABS</i>; Bruker, 2008)'
_exptl_absorpt_correction_T_min     0.9573
_exptl_absorpt_correction_T_max     0.9971
_exptl_special_details     ?
_diffrn_ambient_temperature     296(2)
_diffrn_radiation_type     MoK\a
_diffrn_radiation_wavelength     0.71073
_diffrn_radiation_source     'fine-focus sealed tube'
_diffrn_radiation_monochromator     graphite
_diffrn_measurement_device_type     'Bruker SMART APEXII CCD area-detector'
_diffrn_measurement_method     '\w scans'
_diffrn_reflns_number     8408
_diffrn_reflns_av_R_equivalents     0.0805
_diffrn_reflns_av_sigmaI/netI     0.1135
_diffrn_reflns_theta_min     2.28
_diffrn_reflns_theta_max     25.02
_diffrn_reflns_theta_full     25.02
_diffrn_measured_fraction_theta_max     0.998
_diffrn_measured_fraction_theta_full     0.998
_diffrn_reflns_limit_h_min     -12
_diffrn_reflns_limit_h_max     11
_diffrn_reflns_limit_k_min     -22
_diffrn_reflns_limit_k_max     19
_diffrn_reflns_limit_l_min     -11
_diffrn_reflns_limit_l_max     11
_diffrn_standards_decay_%     0
_refine_special_details
;
Refinement of <i>F</i>^2^ against ALL reflections. The weighted <i>R</i>-factor
<i>wR</i> and goodness of fit <i>S</i> are based on <i>F</i>^2^, conventional
<i>R</i>-factors <i>R</i> are based on <i>F</i>, with <i>F</i> set to zero for
negative <i>F</i>^2^. The threshold expression of <i>F</i>^2^ >
\s(<i>F</i>^2^) is used only for calculating <i>R</i>-factors(gt) <i>etc</i>.
and is not relevant to the choice of reflections for refinement.
<i>R</i>-factors based on <i>F</i>^2^ are statistically about twice as large
as those based on <i>F</i>, and <i>R</i>- factors based on ALL data will be
even larger.
;
_reflns_number_total     3205
_reflns_number_gt     1744
_reflns_threshold_expression     I>2\s(I)
_refine_ls_structure_factor_coef     Fsqd
_refine_ls_matrix_type     full
_refine_ls_R_factor_all     0.1283
_refine_ls_R_factor_gt     0.0544
_refine_ls_wR_factor_gt     0.0846
_refine_ls_wR_factor_ref     0.1038
_refine_ls_goodness_of_fit_ref     1.003
_refine_ls_restrained_S_all     1.003
_refine_ls_number_reflns     3205
_refine_ls_number_parameters     261
_refine_ls_number_restraints     0
_refine_ls_hydrogen_treatment     mixed
_refine_ls_weighting_scheme     calc
_refine_ls_weighting_details
                 'calc w=1/[\s^2^(Fo^2^)+(0.0270P)^2^] where P=(Fo^2^+2Fc^2^)/3'
_atom_sites_solution_hydrogens     geom
_atom_sites_solution_primary     direct
_atom_sites_solution_secondary     difmap
_refine_ls_shift/su_max     0.000
_refine_ls_shift/su_mean     0.000
_refine_diff_density_max     0.236
_refine_diff_density_min     -0.260
_refine_ls_extinction_method     none
loop_
    _atom_type_symbol
    _atom_type_description
    _atom_type_scat_dispersion_real
    _atom_type_scat_dispersion_imag
    _atom_type_scat_source
    'C' 'C' 0.0033 0.0016
                         'International Tables Vol C Tables 4.2.6.8 and 6.1.1.4'
    'H' 'H' 0.0000 0.0000
                         'International Tables Vol C Tables 4.2.6.8 and 6.1.1.4'
    'N' 'N' 0.0061 0.0033
                         'International Tables Vol C Tables 4.2.6.8 and 6.1.1.4'
    'O' 'O' 0.0106 0.0060
                         'International Tables Vol C Tables 4.2.6.8 and 6.1.1.4'
    'F' 'F' 0.0171 0.0103
                         'International Tables Vol C Tables 4.2.6.8 and 6.1.1.4'
_computing_data_collection     '<i>APEX2</i> (Bruker, 2007)'
_computing_cell_refinement     '<i>SAINT</i> (Bruker, 2007)'
_computing_data_reduction     '<i>SAINT</i> (Bruker, 2007)'
_computing_structure_solution     '<i>SHELXS97</i> (Sheldrick, 2008)'
_computing_structure_refinement     '<i>SHELXL97</i> (Sheldrick, 2008)'
_computing_molecular_graphics     '<i>SHELXTL</i> (Sheldrick, 2008)'
_computing_publication_material     '<i>SHELXTL</i> (Sheldrick, 2008)'
loop_
    _atom_site_type_symbol
    _atom_site_label
    _atom_site_fract_x
    _atom_site_fract_y
    _atom_site_fract_z
    _atom_site_U_iso_or_equiv
    _atom_site_adp_type
    _atom_site_calc_flag
    _atom_site_refinement_flags
    _atom_site_occupancy
    _atom_site_symmetry_multiplicity
    _atom_site_disorder_assembly
    _atom_site_disorder_group
    C C18 0.0042(3) 0.33919(14) 0.9353(3) 0.0216(7) Uani d . 1 1 . .
    C C14 0.2656(2) 0.11015(14) 0.9369(3) 0.0202(7) Uani d . 1 1 . .
    H H14 0.2753 0.1104 0.8356 0.024 Uiso calc R 1 1 . .
    C C15 0.1482(3) 0.06320(16) 0.9696(3) 0.0229(7) Uani d . 1 1 . .
    C C17 0.1516(3) 0.23277(15) 0.8999(3) 0.0203(7) Uani d . 1 1 . .
    C C13 0.3918(2) 0.07796(15) 0.9989(3) 0.0214(7) Uani d . 1 1 . .
    H H13 0.3919 0.0254 0.9864 0.026 Uiso calc R 1 1 . .
    C C11 0.5535(3) 0.10772(16) 0.7975(3) 0.0319(8) Uani d . 1 1 . .
    H H11 0.5028 0.0842 0.7306 0.038 Uiso calc R 1 1 . .
    C C19 -0.0347(3) 0.35150(16) 0.7993(3) 0.0296(8) Uani d . 1 1 . .
    H H19 -0.0054 0.3213 0.7288 0.035 Uiso calc R 1 1 . .
    C C7 0.5909(3) 0.14513(15) 1.0345(3) 0.0259(7) Uani d . 1 1 . .
    C C20 -0.1172(3) 0.40861(16) 0.7674(3) 0.0323(8) Uani d . 1 1 . .
    H H20 -0.1438 0.4170 0.6761 0.039 Uiso calc R 1 1 . .
    C C2 0.3348(3) 0.08065(16) 1.2646(3) 0.0330(8) Uani d . 1 1 . .
    H H2 0.2598 0.0526 1.2538 0.040 Uiso calc R 1 1 . .
    C C4 0.4815(3) 0.14928(17) 1.4117(3) 0.0413(9) Uani d . 1 1 . .
    H H4 0.5029 0.1676 1.4990 0.050 Uiso calc R 1 1 . .
    C C1 0.4133(3) 0.09618(15) 1.1518(3) 0.0236(7) Uani d . 1 1 . .
    C C16 0.2473(3) 0.18896(14) 0.9832(3) 0.0202(7) Uani d . 1 1 . .
    H H16A 0.2193 0.1889 1.0794 0.024 Uiso calc R 1 1 . .
    H H16B 0.3319 0.2128 0.9802 0.024 Uiso calc R 1 1 . .
    C C12 0.5141(3) 0.11031(14) 0.9341(3) 0.0231(7) Uani d . 1 1 . .
    C C23 -0.0407(3) 0.38466(16) 1.0388(3) 0.0341(8) Uani d . 1 1 . .
    H H23 -0.0158 0.3766 1.1308 0.041 Uiso calc R 1 1 . .
    C C21 -0.1584(3) 0.45197(17) 0.8716(4) 0.0379(9) Uani d . 1 1 . .
    C C3 0.3702(3) 0.10780(17) 1.3944(3) 0.0399(9) Uani d . 1 1 . .
    H H3 0.3180 0.0978 1.4708 0.048 Uiso calc R 1 1 . .
    C C8 0.7078(3) 0.17802(16) 0.9971(3) 0.0346(8) Uani d . 1 1 . .
    H H8 0.7591 0.2017 1.0633 0.042 Uiso calc R 1 1 . .
    C C9 0.7465(3) 0.17492(17) 0.8601(4) 0.0403(9) Uani d . 1 1 . .
    H H9 0.8251 0.1962 0.8342 0.048 Uiso calc R 1 1 . .
    C C6 0.5273(3) 0.13700(15) 1.1689(3) 0.0280(8) Uani d . 1 1 . .
    C C22 -0.1219(3) 0.44173(17) 1.0068(3) 0.0441(10) Uani d . 1 1 . .
    H H22 -0.1514 0.4727 1.0760 0.053 Uiso calc R 1 1 . .
    C C10 0.6708(3) 0.14094(17) 0.7615(3) 0.0408(9) Uani d . 1 1 . .
    H H10 0.6980 0.1401 0.6695 0.049 Uiso calc R 1 1 . .
    C C5 0.5615(3) 0.16381(16) 1.2995(3) 0.0371(9) Uani d . 1 1 . .
    H H5 0.6373 0.1912 1.3112 0.045 Uiso calc R 1 1 . .
    O O3 0.13680(18) 0.22640(10) 0.77394(19) 0.0278(5) Uani d . 1 1 . .
    O O2 0.15591(18) 0.00507(11) 1.0272(2) 0.0308(5) Uani d . 1 1 . .
    O O1 0.0355(2) 0.09099(11) 0.9269(2) 0.0361(6) Uani d . 1 1 . .
    N N1 0.0878(2) 0.28259(13) 0.9779(2) 0.0206(6) Uani d . 1 1 . .
    F F1 -0.23954(19) 0.50859(10) 0.83812(19) 0.0604(6) Uani d . 1 1 . .
    H H1O -0.038(3) 0.0582(18) 0.943(3) 0.086(13) Uiso d . 1 1 . .
    H H1N 0.106(2) 0.2840(13) 1.067(3) 0.025(8) Uiso d . 1 1 . .
loop_
    _atom_site_aniso_label
    _atom_site_aniso_U_11
    _atom_site_aniso_U_22
    _atom_site_aniso_U_33
    _atom_site_aniso_U_12
    _atom_site_aniso_U_13
    _atom_site_aniso_U_23
    C18 0.0223(17) 0.0195(18) 0.0232(17) 0.0001(14) 0.0031(14) 0.0025(14)
    C14 0.0212(17) 0.0185(17) 0.0208(16) -0.0012(13) -0.0029(13) -0.0015(13)
    C15 0.0235(18) 0.0241(19) 0.0212(16) -0.0002(15) -0.0008(14) -0.0043(15)
    C17 0.0206(17) 0.0203(18) 0.0201(17) -0.0037(14) -0.0002(14) 0.0041(14)
    C13 0.0202(17) 0.0189(17) 0.0249(17) -0.0007(13) -0.0062(14) 0.0026(14)
    C11 0.0275(19) 0.033(2) 0.035(2) 0.0073(16) -0.0026(16) 0.0010(16)
    C19 0.0331(19) 0.0319(19) 0.0236(18) 0.0101(16) -0.0028(15) 0.0008(15)
    C7 0.0214(17) 0.0211(18) 0.0350(19) 0.0025(14) -0.0050(16) 0.0035(15)
    C20 0.036(2) 0.034(2) 0.0263(18) 0.0095(17) -0.0052(16) 0.0077(16)
    C2 0.0294(19) 0.036(2) 0.0334(19) -0.0054(16) -0.0049(16) 0.0091(16)
    C4 0.052(2) 0.043(2) 0.028(2) 0.0059(19) -0.0134(19) -0.0004(17)
    C1 0.0211(17) 0.0223(18) 0.0275(18) 0.0015(14) -0.0009(15) 0.0063(14)
    C16 0.0191(17) 0.0213(17) 0.0203(16) 0.0005(13) -0.0008(13) -0.0002(13)
    C12 0.0201(17) 0.0206(17) 0.0285(18) 0.0032(13) 0.0008(15) 0.0071(14)
    C23 0.050(2) 0.032(2) 0.0201(17) 0.0133(17) 0.0068(16) 0.0042(15)
    C21 0.035(2) 0.030(2) 0.048(2) 0.0173(17) 0.0076(18) 0.0156(18)
    C3 0.040(2) 0.053(2) 0.027(2) -0.0014(18) -0.0026(17) 0.0085(17)
    C8 0.0218(18) 0.036(2) 0.045(2) -0.0044(15) -0.0080(17) 0.0117(17)
    C9 0.0217(19) 0.044(2) 0.055(2) -0.0021(16) 0.0040(19) 0.0211(19)
    C6 0.0289(19) 0.0236(19) 0.0316(19) 0.0000(15) -0.0056(16) 0.0029(15)
    C22 0.066(3) 0.036(2) 0.031(2) 0.0247(19) 0.0153(19) 0.0060(17)
    C10 0.033(2) 0.049(2) 0.040(2) 0.0059(18) 0.0094(18) 0.0125(19)
    C5 0.033(2) 0.038(2) 0.040(2) -0.0025(16) -0.0096(18) 0.0042(17)
    O3 0.0411(14) 0.0281(12) 0.0141(11) 0.0038(10) -0.0010(10) -0.0011(10)
    O2 0.0260(13) 0.0231(13) 0.0430(13) -0.0037(10) -0.0082(10) 0.0084(11)
    O1 0.0187(12) 0.0319(14) 0.0576(15) -0.0008(11) -0.0042(11) 0.0148(11)
    N1 0.0266(15) 0.0235(15) 0.0116(14) 0.0062(12) -0.0018(12) 0.0010(12)
    F1 0.0747(16) 0.0495(13) 0.0572(13) 0.0380(11) 0.0059(12) 0.0156(11)
_geom_special_details
;
All e.s.d.'s (except the e.s.d. in the dihedral angle between two l.s. planes)
are estimated using the full covariance matrix. The cell e.s.d.'s are taken
into account individually in the estimation of e.s.d.'s in distances, angles
and torsion angles; correlations between e.s.d.'s in cell parameters are only
used when they are defined by crystal symmetry. An approximate (isotropic)
treatment of cell e.s.d.'s is used for estimating e.s.d.'s involving l.s.
planes.
;
loop_
    _geom_bond_atom_site_label_1
    _geom_bond_atom_site_label_2
    _geom_bond_site_symmetry_2
    _geom_bond_distance
    _geom_bond_publ_flag
    C18 C19 . 1.383(4) ?
    C18 C23 . 1.385(4) ?
    C18 N1 . 1.410(3) ?
    C14 C15 . 1.516(3) ?
    C14 C13 . 1.535(3) ?
    C14 C16 . 1.538(3) ?
    C14 H14 . 0.9800 ?
    C15 O2 . 1.212(3) ?
    C15 O1 . 1.322(3) ?
    C17 O3 . 1.225(3) ?
    C17 N1 . 1.359(3) ?
    C17 C16 . 1.497(4) ?
    C13 C1 . 1.522(4) ?
    C13 C12 . 1.522(3) ?
    C13 H13 . 0.9800 ?
    C11 C12 . 1.378(4) ?
    C11 C10 . 1.391(4) ?
    C11 H11 . 0.9300 ?
    C19 C20 . 1.384(4) ?
    C19 H19 . 0.9300 ?
    C7 C8 . 1.390(4) ?
    C7 C12 . 1.396(4) ?
    C7 C6 . 1.458(4) ?
    C20 C21 . 1.353(4) ?
    C20 H20 . 0.9300 ?
    C2 C1 . 1.385(4) ?
    C2 C3 . 1.390(4) ?
    C2 H2 . 0.9300 ?
    C4 C3 . 1.380(4) ?
    C4 C5 . 1.385(4) ?
    C4 H4 . 0.9300 ?
    C1 C6 . 1.396(4) ?
    C16 H16A . 0.9700 ?
    C16 H16B . 0.9700 ?
    C23 C22 . 1.377(4) ?
    C23 H23 . 0.9300 ?
    C21 C22 . 1.362(4) ?
    C21 F1 . 1.373(3) ?
    C3 H3 . 0.9300 ?
    C8 C9 . 1.380(4) ?
    C8 H8 . 0.9300 ?
    C9 C10 . 1.371(4) ?
    C9 H9 . 0.9300 ?
    C6 C5 . 1.392(4) ?
    C22 H22 . 0.9300 ?
    C10 H10 . 0.9300 ?
    C5 H5 . 0.9300 ?
    O1 H1O . 0.98(4) ?
    N1 H1N . 0.88(2) ?
loop_
    _geom_angle_atom_site_label_1
    _geom_angle_atom_site_label_2
    _geom_angle_atom_site_label_3
    _geom_angle_site_symmetry_1
    _geom_angle_site_symmetry_3
    _geom_angle
    _geom_angle_publ_flag
    C19 C18 C23 . . 119.1(3) ?
    C19 C18 N1 . . 124.5(3) ?
    C23 C18 N1 . . 116.5(3) ?
    C15 C14 C13 . . 111.0(2) ?
    C15 C14 C16 . . 112.7(2) ?
    C13 C14 C16 . . 111.1(2) ?
    C15 C14 H14 . . 107.3 ?
    C13 C14 H14 . . 107.3 ?
    C16 C14 H14 . . 107.3 ?
    O2 C15 O1 . . 122.7(3) ?
    O2 C15 C14 . . 123.8(3) ?
    O1 C15 C14 . . 113.5(3) ?
    O3 C17 N1 . . 123.8(3) ?
    O3 C17 C16 . . 123.5(3) ?
    N1 C17 C16 . . 112.7(2) ?
    C1 C13 C12 . . 101.3(2) ?
    C1 C13 C14 . . 113.7(2) ?
    C12 C13 C14 . . 112.1(2) ?
    C1 C13 H13 . . 109.8 ?
    C12 C13 H13 . . 109.8 ?
    C14 C13 H13 . . 109.8 ?
    C12 C11 C10 . . 118.7(3) ?
    C12 C11 H11 . . 120.7 ?
    C10 C11 H11 . . 120.7 ?
    C18 C19 C20 . . 120.3(3) ?
    C18 C19 H19 . . 119.9 ?
    C20 C19 H19 . . 119.9 ?
    C8 C7 C12 . . 120.1(3) ?
    C8 C7 C6 . . 131.6(3) ?
    C12 C7 C6 . . 108.3(3) ?
    C21 C20 C19 . . 118.8(3) ?
    C21 C20 H20 . . 120.6 ?
    C19 C20 H20 . . 120.6 ?
    C1 C2 C3 . . 118.7(3) ?
    C1 C2 H2 . . 120.6 ?
    C3 C2 H2 . . 120.6 ?
    C3 C4 C5 . . 120.3(3) ?
    C3 C4 H4 . . 119.9 ?
    C5 C4 H4 . . 119.9 ?
    C2 C1 C6 . . 120.5(3) ?
    C2 C1 C13 . . 129.2(3) ?
    C6 C1 C13 . . 110.3(2) ?
    C17 C16 C14 . . 116.1(2) ?
    C17 C16 H16A . . 108.3 ?
    C14 C16 H16A . . 108.3 ?
    C17 C16 H16B . . 108.3 ?
    C14 C16 H16B . . 108.3 ?
    H16A C16 H16B . . 107.4 ?
    C11 C12 C7 . . 120.6(3) ?
    C11 C12 C13 . . 128.6(3) ?
    C7 C12 C13 . . 110.8(2) ?
    C22 C23 C18 . . 120.5(3) ?
    C22 C23 H23 . . 119.7 ?
    C18 C23 H23 . . 119.7 ?
    C20 C21 C22 . . 122.7(3) ?
    C20 C21 F1 . . 118.0(3) ?
    C22 C21 F1 . . 119.3(3) ?
    C4 C3 C2 . . 121.1(3) ?
    C4 C3 H3 . . 119.4 ?
    C2 C3 H3 . . 119.4 ?
    C9 C8 C7 . . 118.8(3) ?
    C9 C8 H8 . . 120.6 ?
    C7 C8 H8 . . 120.6 ?
    C10 C9 C8 . . 121.0(3) ?
    C10 C9 H9 . . 119.5 ?
    C8 C9 H9 . . 119.5 ?
    C5 C6 C1 . . 120.1(3) ?
    C5 C6 C7 . . 130.7(3) ?
    C1 C6 C7 . . 109.2(3) ?
    C21 C22 C23 . . 118.6(3) ?
    C21 C22 H22 . . 120.7 ?
    C23 C22 H22 . . 120.7 ?
    C9 C10 C11 . . 120.8(3) ?
    C9 C10 H10 . . 119.6 ?
    C11 C10 H10 . . 119.6 ?
    C4 C5 C6 . . 119.2(3) ?
    C4 C5 H5 . . 120.4 ?
    C6 C5 H5 . . 120.4 ?
    C15 O1 H1O . . 112(2) ?
    C17 N1 C18 . . 129.5(2) ?
    C17 N1 H1N . . 117.8(17) ?
    C18 N1 H1N . . 112.5(17) ?
loop_
    _geom_torsion_atom_site_label_1
    _geom_torsion_atom_site_label_2
    _geom_torsion_atom_site_label_3
    _geom_torsion_atom_site_label_4
    _geom_torsion_site_symmetry_1
    _geom_torsion_site_symmetry_2
    _geom_torsion_site_symmetry_3
    _geom_torsion_site_symmetry_4
    _geom_torsion
    _geom_torsion_publ_flag
    C13 C14 C15 O2 . . . . -5.7(4) ?
    C16 C14 C15 O2 . . . . -131.0(3) ?
    C13 C14 C15 O1 . . . . 175.6(2) ?
    C16 C14 C15 O1 . . . . 50.3(3) ?
    C15 C14 C13 C1 . . . . -82.6(3) ?
    C16 C14 C13 C1 . . . . 43.7(3) ?
    C15 C14 C13 C12 . . . . 163.2(2) ?
    C16 C14 C13 C12 . . . . -70.6(3) ?
    C23 C18 C19 C20 . . . . 0.2(4) ?
    N1 C18 C19 C20 . . . . -180.0(3) ?
    C18 C19 C20 C21 . . . . 0.2(5) ?
    C3 C2 C1 C6 . . . . 1.4(4) ?
    C3 C2 C1 C13 . . . . -175.2(3) ?
    C12 C13 C1 C2 . . . . -179.8(3) ?
    C14 C13 C1 C2 . . . . 59.7(4) ?
    C12 C13 C1 C6 . . . . 3.3(3) ?
    C14 C13 C1 C6 . . . . -117.1(3) ?
    O3 C17 C16 C14 . . . . -36.1(4) ?
    N1 C17 C16 C14 . . . . 147.0(2) ?
    C15 C14 C16 C17 . . . . -71.6(3) ?
    C13 C14 C16 C17 . . . . 163.1(2) ?
    C10 C11 C12 C7 . . . . -0.5(4) ?
    C10 C11 C12 C13 . . . . -179.5(3) ?
    C8 C7 C12 C11 . . . . 0.4(4) ?
    C6 C7 C12 C11 . . . . -178.1(3) ?
    C8 C7 C12 C13 . . . . 179.6(2) ?
    C6 C7 C12 C13 . . . . 1.1(3) ?
    C1 C13 C12 C11 . . . . 176.4(3) ?
    C14 C13 C12 C11 . . . . -61.9(4) ?
    C1 C13 C12 C7 . . . . -2.6(3) ?
    C14 C13 C12 C7 . . . . 119.0(3) ?
    C19 C18 C23 C22 . . . . -0.6(5) ?
    N1 C18 C23 C22 . . . . 179.5(3) ?
    C19 C20 C21 C22 . . . . 0.0(5) ?
    C19 C20 C21 F1 . . . . 179.7(3) ?
    C5 C4 C3 C2 . . . . -0.9(5) ?
    C1 C2 C3 C4 . . . . -0.2(5) ?
    C12 C7 C8 C9 . . . . -0.6(4) ?
    C6 C7 C8 C9 . . . . 177.5(3) ?
    C7 C8 C9 C10 . . . . 0.8(5) ?
    C2 C1 C6 C5 . . . . -1.4(4) ?
    C13 C1 C6 C5 . . . . 175.8(3) ?
    C2 C1 C6 C7 . . . . 179.9(3) ?
    C13 C1 C6 C7 . . . . -2.9(3) ?
    C8 C7 C6 C5 . . . . 4.4(5) ?
    C12 C7 C6 C5 . . . . -177.4(3) ?
    C8 C7 C6 C1 . . . . -177.1(3) ?
    C12 C7 C6 C1 . . . . 1.1(3) ?
    C20 C21 C22 C23 . . . . -0.5(5) ?
    F1 C21 C22 C23 . . . . 179.9(3) ?
    C18 C23 C22 C21 . . . . 0.8(5) ?
    C8 C9 C10 C11 . . . . -0.9(5) ?
    C12 C11 C10 C9 . . . . 0.7(5) ?
    C3 C4 C5 C6 . . . . 0.9(5) ?
    C1 C6 C5 C4 . . . . 0.2(4) ?
    C7 C6 C5 C4 . . . . 178.6(3) ?
    O3 C17 N1 C18 . . . . -5.9(5) ?
    C16 C17 N1 C18 . . . . 171.1(3) ?
    C19 C18 N1 C17 . . . . 4.0(5) ?
    C23 C18 N1 C17 . . . . -176.1(3) ?
loop_
    _geom_hbond_atom_site_label_D
    _geom_hbond_atom_site_label_H
    _geom_hbond_atom_site_label_A
    _geom_hbond_site_symmetry_A
    _geom_hbond_distance_DH
    _geom_hbond_distance_HA
    _geom_hbond_distance_DA
    _geom_hbond_angle_DHA
    O1 H1O O2 3_557 0.98(4) 1.71(4) 2.682(3) 175(3)
    N1 H1N O3 4_566 0.88(2) 2.02(3) 2.891(3) 172(2)
_iucr_refine_instructions_details
;
#---------------------------------------------------------
TITL m4 in P2(1)/c
CELL  0.71073  10.2048  18.5170   9.6164   90.000   90.494   90.000
ZERR     4.00   0.0006   0.0011   0.0006    0.000    0.004    0.000
LATT   1
SYMM  - X, 1/2 + Y, 1/2 - Z
SFAC  C    H    N    O    F
UNIT  92   72   4    12   4
MERG   2
OMIT     1   1   2
OMIT     0   2   0
OMIT     1   1   1
SHEL 0.84 10
htab o1 o2_$1
eqiv $1 -x, -y, 2-z
htab n1 o3_$2
eqiv $2 x, .5-y, .5+z
FMAP   2
PLAN   20
SIZE     0.03   0.10   0.45
ACTA
BOND   $H
CONF
L.S.   6
TEMP    23.00
WGHT    0.027000
FVAR       0.67990
C18   1    0.004214    0.339188    0.935264    11.00000    0.02231    0.01948 =
         0.02315    0.00249    0.00314    0.00013
C14   1    0.265614    0.110148    0.936889    11.00000    0.02119    0.01849 =
         0.02083   -0.00145   -0.00292   -0.00118
AFIX  13
H14   2    0.275336    0.110431    0.835594    11.00000   -1.20000
AFIX   0
C15   1    0.148201    0.063199    0.969641    11.00000    0.02348    0.02406 =
         0.02120   -0.00427   -0.00084   -0.00018
C17   1    0.151561    0.232765    0.899893    11.00000    0.02057    0.02035 =
         0.02006    0.00411   -0.00019   -0.00369
C13   1    0.391837    0.077965    0.998940    11.00000    0.02019    0.01893 =
         0.02487    0.00256   -0.00616   -0.00071
AFIX  13
H13   2    0.391892    0.025444    0.986383    11.00000   -1.20000
AFIX   0
C11   1    0.553517    0.107721    0.797484    11.00000    0.02752    0.03294 =
         0.03518    0.00099   -0.00256    0.00730
AFIX  43
H11   2    0.502757    0.084238    0.730636    11.00000   -1.20000
AFIX   0
C19   1   -0.034747    0.351498    0.799256    11.00000    0.03311    0.03194 =
         0.02359    0.00081   -0.00282    0.01011
AFIX  43
H19   2   -0.005420    0.321268    0.728841    11.00000   -1.20000
AFIX   0
C7    1    0.590886    0.145132    1.034541    11.00000    0.02142    0.02114 =
         0.03496    0.00346   -0.00499    0.00252
C20   1   -0.117196    0.408607    0.767442    11.00000    0.03615    0.03446 =
         0.02634    0.00774   -0.00517    0.00950
AFIX  43
H20   2   -0.143834    0.417037    0.676148    11.00000   -1.20000
AFIX   0
C2    1    0.334783    0.080654    1.264636    11.00000    0.02941    0.03600 =
         0.03337    0.00906   -0.00492   -0.00539
AFIX  43
H2    2    0.259788    0.052603    1.253848    11.00000   -1.20000
AFIX   0
C4    1    0.481544    0.149279    1.411662    11.00000    0.05220    0.04323 =
         0.02815   -0.00036   -0.01342    0.00591
AFIX  43
H4    2    0.502935    0.167554    1.499031    11.00000   -1.20000
AFIX   0
C1    1    0.413272    0.096178    1.151774    11.00000    0.02110    0.02232 =
         0.02751    0.00628   -0.00088    0.00150
C16   1    0.247319    0.188960    0.983238    11.00000    0.01912    0.02128 =
         0.02026   -0.00022   -0.00076    0.00049
AFIX  23
H16A  2    0.219252    0.188945    1.079353    11.00000   -1.20000
H16B  2    0.331856    0.212831    0.980198    11.00000   -1.20000
AFIX   0
C12   1    0.514100    0.110310    0.934138    11.00000    0.02010    0.02060 =
         0.02852    0.00706    0.00085    0.00323
C23   1   -0.040724    0.384656    1.038830    11.00000    0.04987    0.03244 =
         0.02007    0.00416    0.00684    0.01325
AFIX  43
H23   2   -0.015815    0.376554    1.130768    11.00000   -1.20000
AFIX   0
C21   1   -0.158356    0.451966    0.871621    11.00000    0.03507    0.03050 =
         0.04816    0.01555    0.00759    0.01729
C3    1    0.370224    0.107803    1.394393    11.00000    0.04006    0.05294 =
         0.02661    0.00849   -0.00260   -0.00137
AFIX  43
H3    2    0.318037    0.097847    1.470847    11.00000   -1.20000
AFIX   0
C8    1    0.707809    0.178015    0.997147    11.00000    0.02180    0.03650 =
         0.04544    0.01174   -0.00802   -0.00437
AFIX  43
H8    2    0.759086    0.201690    1.063297    11.00000   -1.20000
AFIX   0
C9    1    0.746497    0.174917    0.860083    11.00000    0.02167    0.04391 =
         0.05545    0.02114    0.00403   -0.00214
AFIX  43
H9    2    0.825146    0.196206    0.834211    11.00000   -1.20000
AFIX   0
C6    1    0.527297    0.137002    1.168880    11.00000    0.02888    0.02359 =
         0.03157    0.00289   -0.00563    0.00000
C22   1   -0.121949    0.441734    1.006762    11.00000    0.06565    0.03593 =
         0.03100    0.00602    0.01525    0.02471
AFIX  43
H22   2   -0.151363    0.472679    1.075977    11.00000   -1.20000
AFIX   0
C10   1    0.670750    0.140937    0.761528    11.00000    0.03308    0.04922 =
         0.04034    0.01253    0.00938    0.00591
AFIX  43
H10   2    0.698042    0.140073    0.669521    11.00000   -1.20000
AFIX   0
C5    1    0.561541    0.163809    1.299470    11.00000    0.03326    0.03813 =
         0.03970    0.00423   -0.00962   -0.00247
AFIX  43
H5    2    0.637264    0.191159    1.311236    11.00000   -1.20000
AFIX   0
O3    4    0.136800    0.226401    0.773944    11.00000    0.04112    0.02809 =
         0.01405   -0.00110   -0.00102    0.00383
O2    4    0.155909    0.005071    1.027157    11.00000    0.02596    0.02313 =
         0.04304    0.00839   -0.00818   -0.00371
O1    4    0.035534    0.090993    0.926878    11.00000    0.01868    0.03192 =
         0.05761    0.01476   -0.00422   -0.00081
N1    3    0.087826    0.282593    0.977917    11.00000    0.02656    0.02348 =
         0.01160    0.00104   -0.00183    0.00624
F1    5   -0.239537    0.508594    0.838115    11.00000    0.07466    0.04954 =
         0.05718    0.01565    0.00587    0.03795
H1O   2   -0.038118    0.058245    0.942945    11.00000    0.08615
H1N   2    0.105539    0.283991    1.067493    11.00000    0.02465
HKLF 4
REM  m4 in P2(1)/c
REM R1 =  0.0544 for   1744 Fo > 4sig(Fo)  and  0.1283 for all   3205 data
REM    261 parameters refined using      0 restraints
END
WGHT      0.0365      0.0000
REM Highest difference peak  0.236,  deepest hole -0.260,  1-sigma level  0.053
Q1    1   0.5356  0.1805  0.6999  11.00000  0.05    0.24
Q2    1   0.4466  0.0440  0.7260  11.00000  0.05    0.21
Q3    1  -0.2971  0.4195  0.9027  11.00000  0.05    0.21
Q4    1  -0.3003  0.4847  0.9230  11.00000  0.05    0.19
Q5    1   0.3049 -0.0152  1.0932  11.00000  0.05    0.19
Q6    1   0.5192  0.0264  0.9192  11.00000  0.05    0.19
Q7    1   0.3373  0.2135  0.9374  11.00000  0.05    0.19
Q8    1   0.4351  0.2374  0.9667  11.00000  0.05    0.19
Q9    1   0.2235  0.0834  0.9496  11.00000  0.05    0.18
Q10   1   0.8578  0.2333  1.0963  11.00000  0.05    0.18
;
data_global
_journal_date_recd_electronic     2013-04-16
_journal_date_accepted     2013-05-18
_journal_name_full     'Acta Crystallographica, Section E'
_journal_year     2013
_journal_volume     69
_journal_issue      6
_journal_page_first     o963
_journal_page_last     o963
_journal_paper_category     QO
_journal_paper_doi     10.1107/S1600536813013779
_journal_coeditor_code     MW2107
_publ_contact_author_name     'Marian Gorichko'
_publ_contact_author_address
;
National Taras Shevchenko University,
Department of Chemistry,
Volodymyrska str. 64, 01033 Kyiv, Ukraine
;
_publ_contact_author_email     417lab@gmail.com
_publ_contact_author_fax     ?
_publ_contact_author_phone      380674657744
_publ_section_title
;
2-(9<i>H</i>-Fluoren-9-yl)-4-(4-fluoroanilino)-4-oxobutanoic acid
;
loop_
    _publ_author_name
    _publ_author_address
    'Tetiana Matviiuk'
;
National Taras Shevchenko University,
Department of Chemistry,
Volodymyrska str. 64, 01033 Kyiv, Ukraine
;
    'Michel Baltas'
;
Laboratoire de Synthese et Physico-Chimie de Molecules d'Interet Biologique,
Paul Sabatier University,
118 route de Narbonne, 31062, Toulouse, France
;
    'Zoia Voitenko'
;
National Taras Shevchenko University,
Department of Chemistry,
Volodymyrska str. 64, 01033 Kyiv, Ukraine
;
    'Marian Gorichko'
;
National Taras Shevchenko University,
Department of Chemistry,
Volodymyrska str. 64, 01033 Kyiv, Ukraine
;
'Christian Lherbet'
;
Universit\'e de Toulouse, UPS
Laboratoire de Synth\`ese et Physico-Chimie de 
Mol\'ecules d'Int\'er\^et Biologique, LSPCMIB
118 route de Narbonne
F-31062 Toulouse Cedex 9
France
;
