# Supplementary material for: 2-(9H-Fluoren-9-yl)-4-(4-fluoro­anilino)-4-oxo­butanoic acid
Source: Acta Crystallogr Sect E Struct Rep Online. 2013 May 25;69(Pt 6):o963. doi: 10.1107/S1600536813013779 (PMC3685102; doi:10.1107/S1600536813013779)
Supplement: Supplementary file 2 [file e-69-0o963-Isup2.hkl]

#
# h,k,l, Fc-squared, Fo-squared, sigma(Fo-squared) and status flag
#
data_I
_shelx_title ' m4 in P2(1)/c'
_shelx_refln_list_code          4
_shelx_F_calc_maximum      150.21
_exptl_crystal_F_000       784.00
_reflns_d_resolution_high  0.8401
 
loop_
 _symmetry_equiv_pos_as_xyz
 'x, y, z'
 '-x, y+1/2, -z+1/2'
 '-x, -y, -z'
 'x, -y-1/2, z-1/2'
 
_cell_length_a    10.2048
_cell_length_b    18.5170
_cell_length_c     9.6164
_cell_angle_alpha  90.000
_cell_angle_beta   90.494
_cell_angle_gamma  90.000
 
_shelx_F_squared_multiplier     1.000
 
loop_
 _refln_index_h
 _refln_index_k
 _refln_index_l
 _refln_F_squared_calc
 _refln_F_squared_meas
 _refln_F_squared_sigma
 _refln_observed_status
   2   0   0     1079.01     1086.34     24.33 o
   3   0   0     1828.11     1834.01     38.96 o
   4   0   0        2.63       13.41      8.83 o
   5   0   0       83.38       57.93     16.18 o
   6   0   0      158.61      115.15     25.20 o
   7   0   0     2392.00     2349.10     86.31 o
   8   0   0     1292.15     1304.74     69.05 o
   9   0   0      187.37      199.47     43.55 o
  10   0   0      625.39      602.23     69.68 o
  11   0   0      276.48      253.10     53.24 o
  12   0   0      185.30      498.18    124.24 o
   1   1   0      967.98      937.91     14.88 o
   2   1   0     4055.63     3923.24     48.32 o
   3   1   0       14.98       15.92      5.23 o
   4   1   0       38.63       43.37      8.16 o
   5   1   0     1521.50     1508.74     60.28 o
   6   1   0      161.51      216.94     19.21 o
   7   1   0      664.17      705.15     56.46 o
   8   1   0       30.87       44.40     20.32 o
   9   1   0       98.54      120.28     44.64 o
  10   1   0        9.67       19.79     23.46 o
  11   1   0       69.16      119.70     36.43 o
  12   1   0       19.96       12.90     47.02 o
   1   2   0        3.32       -3.94      3.94 o
   2   2   0      467.19      456.68     12.86 o
   3   2   0      377.69      374.45     15.29 o
   4   2   0      456.09      485.60     17.88 o
   5   2   0      787.08      754.94     56.21 o
   6   2   0      196.43      195.19     33.90 o
   7   2   0        0.18       21.36     16.83 o
   8   2   0        2.52       11.17     16.23 o
   9   2   0       93.67       73.39     22.89 o
  10   2   0       41.43       35.97     22.76 o
  11   2   0       56.51       62.56     27.24 o
  12   2   0        9.78        7.90     48.90 o
   1   3   0      108.13      122.35      7.82 o
   2   3   0    17187.85    16300.88    172.89 o
   3   3   0     2839.58     2744.31     40.49 o
   4   3   0      405.43      408.41     23.72 o
   5   3   0      157.73      130.62     17.58 o
   6   3   0     2764.72     2876.85    121.34 o
   7   3   0       53.79       44.61     20.11 o
   8   3   0      394.55      358.39     46.10 o
   9   3   0       25.98       31.52     18.12 o
  10   3   0        1.93        6.35     33.08 o
  11   3   0        2.91       53.68     26.37 o
  12   3   0       12.90       98.78     54.34 o
   0   4   0    22563.66    21126.23    357.37 o
   1   4   0    15438.61    15204.77    201.86 o
   2   4   0    17692.14    17533.68    186.12 o
   3   4   0     8345.81     8225.02     94.36 o
   4   4   0     4394.28     4596.70     75.55 o
   5   4   0       51.74       63.53     14.72 o
   6   4   0        0.02       -5.08     13.39 o
   7   4   0       35.36       51.28     14.41 o
   8   4   0       15.05       31.55     17.11 o
   9   4   0        4.17       -7.30     18.67 o
  10   4   0       98.00       86.82     22.32 o
  11   4   0        4.46       36.76     41.25 o
   1   5   0     8730.86     8402.26    109.75 o
   2   5   0      822.37      805.73     18.95 o
   3   5   0     2477.71     2682.05     42.01 o
   4   5   0        0.78       -3.43     10.26 o
   5   5   0      149.22      126.78     23.05 o
   6   5   0        4.39       15.90     14.92 o
   7   5   0      224.17      236.98     42.97 o
   8   5   0      225.99      179.86     27.57 o
   9   5   0       16.00       35.89     24.93 o
  10   5   0       99.06       72.42     28.16 o
  11   5   0       18.21       49.34     24.76 o
   0   6   0      116.54      124.12     17.69 o
   1   6   0      773.56      764.34     25.36 o
   2   6   0     1492.24     1475.52     31.15 o
   3   6   0       29.77       38.49     10.63 o
   4   6   0     7202.59     7331.85    112.08 o
   5   6   0      110.39       63.68     15.36 o
   6   6   0      104.18      138.91     26.02 o
   7   6   0        7.31       16.26     16.29 o
   8   6   0        1.01        4.07     17.87 o
   9   6   0       54.14       28.49     16.41 o
  10   6   0        0.80        2.31     28.19 o
  11   6   0       95.74       96.33     24.13 o
   1   7   0     3462.33     3391.48     59.52 o
   2   7   0      250.37      246.20     14.08 o
   3   7   0      107.26      119.13     13.01 o
   4   7   0      381.93      442.87     21.27 o
   5   7   0      202.38      198.16     17.99 o
   6   7   0        3.71       -1.64     15.00 o
   7   7   0       75.46       79.16     20.07 o
   8   7   0     1063.88     1104.61     47.46 o
   9   7   0       14.59       56.43     21.29 o
  10   7   0        7.03       -7.35     19.55 o
  11   7   0       33.47       33.61     27.13 o
   0   8   0      893.51      927.45     46.86 o
   1   8   0      475.04      444.97     18.94 o
   2   8   0      826.57      786.38     25.43 o
   3   8   0      318.11      298.15     17.06 o
   4   8   0      202.80      233.89     17.31 o
   5   8   0        0.26        5.59     13.76 o
   6   8   0      126.05      107.57     23.11 o
   7   8   0       19.66       11.23     17.22 o
   8   8   0       11.25      -12.67     17.78 o
   9   8   0       35.70       36.42     23.25 o
  10   8   0       39.39       70.55     40.44 o
  11   8   0        6.99       34.84     26.60 o
   1   9   0      510.11      590.33     37.94 o
   2   9   0     1962.39     2000.42     56.60 o
   3   9   0     1398.58     1361.44     47.88 o
   4   9   0      335.86      337.97     22.50 o
   5   9   0      297.62      337.73     28.30 o
   6   9   0      630.30      716.07     48.83 o
   7   9   0       75.84      100.57     21.18 o
   8   9   0      102.09      111.38     23.34 o
   9   9   0        0.39       25.04     25.21 o
  10   9   0       80.38       76.71     40.90 o
  11   9   0        2.68        8.33     28.49 o
   0  10   0     1457.21     1509.80     66.17 o
   1  10   0        0.24       -1.09      9.87 o
   2  10   0      846.08      914.62     31.39 o
   3  10   0       95.45      125.92     14.92 o
   4  10   0      186.30      187.07     19.31 o
   5  10   0        3.39       25.47     17.16 o
   6  10   0      711.12      704.03     41.64 o
   7  10   0       77.77       89.96     24.61 o
   8  10   0       62.34       74.28     25.82 o
   9  10   0       24.46       22.05     37.92 o
  10  10   0       35.04       29.95     35.19 o
   1  11   0     1027.03     1041.49     34.70 o
   2  11   0        6.17        8.27     11.55 o
   3  11   0      183.50      203.70     19.79 o
   4  11   0       25.88       14.38     13.41 o
   5  11   0      173.17      179.24     19.34 o
   6  11   0        6.91        2.99     30.11 o
   7  11   0      525.58      524.61     40.79 o
   8  11   0        3.95      -28.33     28.33 o
   9  11   0       56.36       -5.85     28.78 o
  10  11   0        3.29        7.06     32.68 o
   0  12   0     1536.63     1626.16     74.74 o
   1  12   0        0.63        3.95     15.68 o
   2  12   0       38.33       51.20     16.99 o
   3  12   0      197.63      219.69     20.88 o
   4  12   0       40.69       64.93     18.73 o
   5  12   0      406.06      420.20     28.46 o
   6  12   0        2.76      -17.33     17.33 o
   7  12   0      311.35      344.74     53.25 o
   8  12   0       36.30       57.10     40.36 o
   9  12   0        0.37        8.96     31.88 o
  10  12   0        2.42      -19.66     32.09 o
   1  13   0      166.95      174.57     24.08 o
   2  13   0      167.57      159.46     21.05 o
   3  13   0       14.73       22.18     25.42 o
   4  13   0       28.37       13.03     18.90 o
   5  13   0        3.52        7.38     15.15 o
   6  13   0      627.17      709.36     55.87 o
   7  13   0       75.58       41.11     34.57 o
   8  13   0      108.78      157.76     39.78 o
   9  13   0       17.63      -10.26     30.71 o
   0  14   0      297.15      279.49     41.25 o
   1  14   0      163.05      226.86     27.32 o
   2  14   0       35.73        9.06     17.12 o
   3  14   0      121.47      151.90     23.08 o
   4  14   0      889.26      858.44     56.34 o
   5  14   0        0.03      -12.49     19.49 o
   6  14   0      145.16      153.72     36.49 o
   7  14   0       12.89        2.34     29.76 o
   8  14   0        5.15       -6.63     30.92 o
   9  14   0        3.24       11.09     33.91 o
   1  15   0      394.52      507.59     37.04 o
   2  15   0      247.62      268.06     27.17 o
   3  15   0      327.70      344.37     25.37 o
   4  15   0        0.19      -19.09     19.09 o
   5  15   0        3.78       -2.13     27.34 o
   6  15   0        3.13       12.99     29.15 o
   7  15   0      111.34       67.08     35.72 o
   8  15   0        1.51      -29.41     29.41 o
   0  16   0      156.55      191.51     42.44 o
   1  16   0       12.93       34.98     22.95 o
   2  16   0     1370.47     1463.56     52.65 o
   3  16   0      178.22      139.40     26.74 o
   4  16   0       55.59       63.71     24.13 o
   5  16   0       27.35        1.65     33.35 o
   6  16   0        8.31      -24.60     43.51 o
   7  16   0        0.03       -3.36     44.03 o
   8  16   0       26.11      -31.61     31.61 o
   1  17   0       40.49       48.90     22.32 o
   2  17   0        0.10      -23.95     23.95 o
   3  17   0       42.27       69.58     24.51 o
   4  17   0      212.65      225.00     40.73 o
   5  17   0        1.97        5.15     29.95 o
   6  17   0        5.36      -11.96     30.30 o
   7  17   0        0.09      -40.13     41.31 o
   0  18   0      627.83      552.67     65.98 o
   1  18   0      323.07      329.55     57.17 o
   2  18   0        9.42       26.03     28.11 o
   3  18   0      376.68      391.02     55.12 o
   4  18   0        0.16       43.06     42.24 o
   5  18   0       61.38       27.97     56.06 o
   6  18   0       12.08      -32.76     55.78 o
   7  18   0      231.79      289.21     76.52 o
   1  19   0      208.81      172.16    105.99 o
   2  19   0      304.21      413.77     49.39 o
   3  19   0       38.34      -14.70     29.58 o
   4  19   0       26.44       28.12     64.66 o
   5  19   0      389.34      410.48     52.47 o
   6  19   0       40.08       33.10     35.95 o
   0  20   0      113.27      271.90     94.01 o
   1  20   0        8.61      -38.53     38.53 o
   2  20   0       79.12       62.79     41.00 o
   3  20   0       16.07      -27.60     35.65 o
   4  20   0       38.15       47.35     36.29 o
   5  20   0       36.15       79.36     39.93 o
   1  21   0        7.65      -28.75     44.54 o
   2  21   0        1.57       15.48     49.69 o
   3  21   0      312.92      318.31     74.61 o
   0  22   0      126.54      106.04     86.34 o
 -12   1   1       15.85       35.46     45.84 o
 -11   1   1      271.37      236.47     62.64 o
 -10   1   1       31.71       49.66     22.92 o
  -9   1   1     1257.81     1270.60     58.87 o
  -8   1   1      109.17      138.16     26.06 o
  -7   1   1      912.04      918.95     44.00 o
  -6   1   1        6.38       -1.10     14.63 o
  -5   1   1       60.81       71.89     11.85 o
  -4   1   1       40.55       59.69      9.98 o
  -3   1   1       45.43       34.43     10.06 o
  -2   1   1     9242.53     8777.13    101.23 o
  -1   1   1     3826.54     3591.92     43.64 o
   0   1   1     4591.75     4367.69     61.84 o
   2   1   1     4849.44     4567.32     66.97 o
   3   1   1      814.03      786.56     21.50 o
   4   1   1      190.64      222.23     15.68 o
   5   1   1     1011.57     1126.82     36.67 o
   6   1   1       20.58       24.70     16.80 o
   7   1   1      189.42      200.60     22.14 o
   8   1   1      159.35      162.86     25.40 o
   9   1   1      182.87      120.23     25.07 o
  10   1   1       19.64        9.55     42.51 o
  11   1   1       20.30       54.11     20.90 o
  12   1   1       22.76       89.60     26.57 o
 -12   2   1        7.41       84.83     52.00 o
 -11   2   1       74.13      106.17     51.70 o
 -10   2   1       15.67       24.65     22.35 o
  -9   2   1       99.71       88.16     41.30 o
  -8   2   1      960.16      917.11     48.52 o
  -7   2   1        7.34       -4.83     13.30 o
  -6   2   1      339.11      401.11     47.24 o
  -5   2   1      158.24      168.89     27.42 o
  -4   2   1     1596.27     1612.05     30.65 o
  -3   2   1      144.54      126.26     10.20 o
  -2   2   1      177.51      162.15      8.56 o
  -1   2   1     2736.99     2695.26     33.31 o
   0   2   1     2076.60     1973.68     29.68 o
   1   2   1      199.99      185.20      7.60 o
   2   2   1    14425.64    13615.72    158.95 o
   3   2   1       35.21       31.26      8.28 o
   4   2   1      232.73      228.03     16.60 o
   5   2   1      267.17      329.48     23.30 o
   6   2   1      658.67      644.35     32.45 o
   7   2   1        0.71        4.88     16.94 o
   8   2   1     1214.10     1088.01     46.26 o
   9   2   1      320.59      277.60     30.62 o
  10   2   1      519.45      507.72     43.27 o
  11   2   1       96.57      110.16     23.24 o
  12   2   1        8.63       64.47     35.93 o
 -11   3   1      160.44      128.65     91.08 o
 -10   3   1       13.35       13.85     21.54 o
  -9   3   1       26.64       52.39     21.40 o
  -8   3   1       16.02       20.00     17.85 o
  -7   3   1       39.40       49.29     17.10 o
  -6   3   1      924.14     1040.74     36.95 o
  -5   3   1       64.40      105.12     13.68 o
  -4   3   1     1789.52     1929.44     34.97 o
  -3   3   1     2691.92     2601.33     40.78 o
  -2   3   1    12623.37    12161.42    211.61 o
  -1   3   1      455.51      466.07     12.60 o
   0   3   1      837.12      858.75     16.12 o
   1   3   1     7996.37     7624.39    116.44 o
   2   3   1     5142.68     4924.71     62.81 o
   3   3   1     2215.01     2109.99     39.84 o
   4   3   1      739.15      746.99     26.02 o
   5   3   1      185.65      214.07     20.15 o
   6   3   1     2200.45     2257.98    103.79 o
   7   3   1      186.66      180.21     24.04 o
   8   3   1      280.06      299.16     29.47 o
   9   3   1        2.28      -10.43     17.52 o
  10   3   1        0.00       39.89     23.20 o
  11   3   1        1.94       35.53     21.53 o
 -11   4   1      185.33      196.79     44.16 o
 -10   4   1        2.06        3.91     32.06 o
  -9   4   1        3.75       14.87     19.42 o
  -8   4   1      311.83      282.08     28.05 o
  -7   4   1      109.64      129.34     27.05 o
  -6   4   1      231.73      230.63     21.99 o
  -5   4   1      195.19      186.69     18.74 o
  -4   4   1     3905.83     3876.25     61.67 o
  -3   4   1     3327.24     3308.83     48.54 o
  -2   4   1    11209.84    10940.54    132.65 o
  -1   4   1     3243.01     3138.14     42.18 o
   0   4   1      369.33      383.36     18.03 o
   1   4   1     6626.73     6375.06     98.42 o
   2   4   1     1789.47     1681.35     32.19 o
   3   4   1     1988.44     1974.93     34.67 o
   4   4   1     1751.69     1879.81     60.61 o
   5   4   1      336.52      318.22     20.59 o
   6   4   1       20.20       32.02     15.92 o
   7   4   1        4.43       22.23     19.65 o
   8   4   1     1299.01     1241.62     55.03 o
   9   4   1        4.89       14.46     20.05 o
  10   4   1       30.89       16.28     19.30 o
  11   4   1       18.35       20.74     38.14 o
 -11   5   1       71.71       57.22     37.24 o
 -10   5   1      452.69      439.87     36.95 o
  -9   5   1        0.01       -0.29     23.88 o
  -8   5   1       34.37       41.58     19.28 o
  -7   5   1       40.67       16.68     16.40 o
  -6   5   1      537.00      547.96     42.63 o
  -5   5   1       12.80        5.26     12.54 o
  -4   5   1        1.20        2.27     10.66 o
  -3   5   1      392.77      405.16     16.42 o
  -2   5   1      302.00      318.06     13.60 o
  -1   5   1      455.08      428.92     16.97 o
   0   5   1      408.83      364.60     18.43 o
   1   5   1     3951.47     3778.08     89.62 o
   2   5   1    13512.55    13388.77    193.30 o
   3   5   1      146.31      171.89     11.45 o
   4   5   1     1721.41     1662.59     34.31 o
   5   5   1        2.75       -2.48     11.33 o
   6   5   1      427.76      459.16     32.31 o
   7   5   1      174.37      206.55     24.32 o
   8   5   1       53.82       26.77     19.77 o
   9   5   1        4.83       24.39     20.86 o
  10   5   1       55.27       42.63     25.82 o
  11   5   1       74.29      109.45     25.24 o
 -11   6   1       66.10       66.76     69.09 o
 -10   6   1        0.11       22.08     23.55 o
  -9   6   1      199.43      191.51     29.09 o
  -8   6   1      201.64      215.15     26.56 o
  -7   6   1       38.07       36.79     18.11 o
  -6   6   1      412.30      379.22     28.45 o
  -5   6   1      961.69      988.12     38.90 o
  -4   6   1     4187.24     4170.09     78.44 o
  -3   6   1       48.61       45.78     14.17 o
  -2   6   1        3.30       -3.56      8.54 o
  -1   6   1     1281.07     1207.24     26.43 o
   0   6   1      530.13      528.75     17.65 o
   1   6   1      165.87      183.33     12.48 o
   2   6   1      505.68      503.36     14.62 o
   3   6   1     2165.80     2196.03     43.80 o
   4   6   1     1789.26     1737.70     36.84 o
   5   6   1     1972.62     2109.36     49.17 o
   6   6   1      244.88      257.39     23.00 o
   7   6   1        0.08       -5.97     15.74 o
   8   6   1      170.41      233.97     27.07 o
   9   6   1      299.47      304.41     31.20 o
  10   6   1       15.40       15.21     25.17 o
  11   6   1       12.42       -8.68     29.36 o
 -11   7   1       38.66      139.62     53.26 o
 -10   7   1       58.06       39.39     24.90 o
  -9   7   1       50.60       49.96     21.88 o
  -8   7   1        7.01       15.07     18.67 o
  -7   7   1        0.01       15.62     16.86 o
  -6   7   1      471.23      532.59     33.94 o
  -5   7   1     4149.33     4092.58     98.21 o
  -4   7   1     1200.02     1112.21     32.43 o
  -3   7   1      270.60      307.28     20.35 o
  -2   7   1     1237.16     1253.33     40.84 o
  -1   7   1       44.75       56.25     10.84 o
   0   7   1      639.18      600.98     19.21 o
   1   7   1      102.80      136.04     10.59 o
   2   7   1     2912.41     3048.30     61.77 o
   3   7   1     1597.63     1633.71     32.00 o
   4   7   1     1697.56     1745.45     52.51 o
   5   7   1      286.40      309.26     19.77 o
   6   7   1       62.96       52.68     27.71 o
   7   7   1       11.90       31.21     17.83 o
   8   7   1      401.88      502.55     35.25 o
   9   7   1        4.63       22.54     23.73 o
  10   7   1       27.46       50.82     30.36 o
  11   7   1       66.29       90.75     57.39 o
 -11   8   1       51.31      136.81     51.56 o
 -10   8   1        7.50        8.82     23.85 o
  -9   8   1        4.03        7.19     20.38 o
  -8   8   1      696.80      709.70     71.01 o
  -7   8   1      429.98      442.29     35.05 o
  -6   8   1      730.82      742.36     38.17 o
  -5   8   1      592.71      631.04     31.43 o
  -4   8   1      286.75      268.13     21.62 o
  -3   8   1     1380.69     1322.73     37.57 o
  -2   8   1      883.97      859.14     26.61 o
  -1   8   1     1349.36     1339.00     36.97 o
   0   8   1     1298.44     1293.64     30.16 o
   1   8   1       40.89       48.20      9.01 o
   2   8   1     5818.26     5893.84    145.16 o
   3   8   1      562.87      569.07     18.14 o
   4   8   1      721.57      738.29     25.75 o
   5   8   1      416.35      447.15     26.14 o
   6   8   1        8.03       -1.38     14.45 o
   7   8   1      359.45      409.90     73.85 o
   8   8   1      689.02      699.43     56.59 o
   9   8   1      295.66      320.22     36.57 o
  10   8   1      366.50      413.19     43.38 o
  11   8   1       16.61       45.65     34.19 o
 -11   9   1        2.30       47.38     48.47 o
 -10   9   1       32.71       14.02     24.01 o
  -9   9   1      201.58      218.21     32.51 o
  -8   9   1       28.27       27.26     17.75 o
  -7   9   1     1381.49     1357.44     52.25 o
  -6   9   1     1700.42     1711.76     51.95 o
  -5   9   1       70.08       37.69     16.34 o
  -4   9   1      126.74      121.57     17.85 o
  -3   9   1        0.05       -2.49     12.37 o
  -2   9   1       45.68       52.08     15.74 o
  -1   9   1      638.40      636.28     28.54 o
   0   9   1      500.63      535.09     29.20 o
   1   9   1      522.40      514.42     19.36 o
   2   9   1     2887.81     2733.68     75.63 o
   3   9   1     5964.10     5888.66     97.19 o
   4   9   1      521.96      527.09     28.20 o
   5   9   1       18.06        0.06     22.23 o
   6   9   1      650.89      693.12     40.00 o
   7   9   1        1.70       -4.19     19.12 o
   8   9   1       29.35       37.02     23.26 o
   9   9   1      105.03      128.38     28.53 o
  10   9   1        7.23       11.17     31.02 o
  11   9   1        0.08      -38.91     43.22 o
 -10  10   1        7.50       20.15     25.56 o
  -9  10   1      181.15      206.70     32.56 o
  -8  10   1      116.35      114.91     22.69 o
  -7  10   1      338.36      296.28     32.99 o
  -6  10   1        5.16       10.92     18.73 o
  -5  10   1       72.86       68.79     18.06 o
  -4  10   1       22.98       25.66     14.59 o
  -3  10   1     1401.56     1492.82     42.69 o
  -2  10   1        4.41        5.61     18.38 o
  -1  10   1        1.09       -2.72     14.46 o
   0  10   1     1943.19     1896.42     47.01 o
   1  10   1       89.99       77.71     12.54 o
   2  10   1      147.86      120.35     18.85 o
   3  10   1      560.18      639.25     26.88 o
   4  10   1     1111.15     1061.42     27.31 o
   5  10   1       47.36       35.77     13.19 o
   6  10   1      353.32      346.25     26.52 o
   7  10   1        0.53       -5.76     19.63 o
   8  10   1      292.16      293.73     35.37 o
   9  10   1      117.22      141.50     38.21 o
  10  10   1        6.65      -23.99     31.26 o
 -10  11   1       18.28      -13.01     55.08 o
  -9  11   1       14.69       27.48     22.33 o
  -8  11   1      138.69       73.65     26.06 o
  -7  11   1       89.05       95.23     25.86 o
  -6  11   1      230.35      237.19     49.69 o
  -5  11   1      415.80      388.89     28.06 o
  -4  11   1      234.43      265.63     24.23 o
  -3  11   1      371.29      408.35     26.06 o
  -2  11   1       25.04        0.80     17.85 o
  -1  11   1     1264.15     1130.16     33.24 o
   0  11   1     2522.10     2518.04     58.47 o
   1  11   1      180.47      202.01     16.83 o
   2  11   1       24.89       15.47      9.48 o
   3  11   1      255.29      285.09     26.09 o
   4  11   1      864.49      810.34     27.06 o
   5  11   1       46.97       55.98     15.48 o
   6  11   1        0.87      -16.89     19.30 o
   7  11   1       37.05       61.17     23.16 o
   8  11   1       98.42       93.43     35.04 o
   9  11   1      289.94      306.74     92.37 o
  10  11   1        2.05        0.68     44.40 o
 -10  12   1        0.12       -4.65     29.55 o
  -9  12   1       28.66       51.41     32.15 o
  -8  12   1        7.84        2.99     34.87 o
  -7  12   1      275.22      272.84     56.39 o
  -6  12   1       12.59        8.12     37.40 o
  -5  12   1     1253.07     1231.92     44.53 o
  -4  12   1     2752.29     2665.80     64.56 o
  -3  12   1       25.21       28.75     18.41 o
  -2  12   1       51.76       39.88     16.87 o
  -1  12   1      277.17      333.09     30.88 o
   0  12   1      132.55      151.49     18.66 o
   1  12   1       39.69       37.65     29.60 o
   2  12   1      734.88      806.22     27.65 o
   3  12   1       21.42       22.73     11.11 o
   4  12   1     1239.95     1244.91     40.84 o
   5  12   1      653.42      639.66     33.75 o
   6  12   1      295.38      371.09     44.60 o
   7  12   1       17.62      -11.73     26.88 o
   8  12   1       18.61      -27.90     28.27 o
   9  12   1       12.05       40.50     34.79 o
  10  12   1       27.40       -8.11     38.07 o
  -9  13   1      444.01      516.65     56.01 o
  -8  13   1      227.05      292.49     44.32 o
  -7  13   1      112.05      124.44     27.82 o
  -6  13   1      232.34      244.90     27.70 o
  -5  13   1       73.94       78.22     19.96 o
  -4  13   1     1295.48     1363.42     46.63 o
  -3  13   1      552.92      578.57     45.75 o
  -2  13   1       95.38       83.94     19.85 o
  -1  13   1        0.09        0.21     12.89 o
   0  13   1        7.08        1.27     15.11 o
   1  13   1      719.43      782.43     55.12 o
   2  13   1      342.48      356.39     49.35 o
   3  13   1      135.39      132.67     17.92 o
   4  13   1     3558.44     3457.91     71.84 o
   5  13   1     1168.22     1171.40     50.44 o
   6  13   1       75.47       75.93     34.49 o
   7  13   1       64.69       88.29     43.58 o
   8  13   1        0.10      -29.70     29.70 o
   9  13   1       19.97      -38.81     57.36 o
  -9  14   1       64.52       84.28     37.84 o
  -8  14   1      170.19      163.31     53.72 o
  -7  14   1       46.69       32.04     30.34 o
  -6  14   1       80.56       72.13     31.54 o
  -5  14   1       13.29        6.18     17.45 o
  -4  14   1        5.98       19.95     20.77 o
  -3  14   1        0.44        6.01     15.52 o
  -2  14   1      503.34      455.55     31.10 o
  -1  14   1       11.15       34.00     17.70 o
   0  14   1        2.93        7.90     22.34 o
   1  14   1      380.39      404.02     25.72 o
   2  14   1       30.36       17.12     25.46 o
   3  14   1      971.24      960.69     49.29 o
   4  14   1       65.95       56.45     21.13 o
   5  14   1       31.43        3.53     20.62 o
   6  14   1       19.69        8.94     29.51 o
   7  14   1      117.89      103.05     36.44 o
   8  14   1       12.48       64.02     36.21 o
   9  14   1       46.15       40.69     36.75 o
  -8  15   1       30.04       55.25     96.21 o
  -7  15   1       30.80       43.65     31.75 o
  -6  15   1        9.56       18.06     37.66 o
  -5  15   1       59.62       68.65     28.83 o
  -4  15   1       18.01       29.39     22.16 o
  -3  15   1       10.32       -2.17     15.87 o
  -2  15   1      473.74      523.97     33.88 o
  -1  15   1       36.18       59.26     20.32 o
   0  15   1       17.80       -0.79     17.47 o
   1  15   1        7.70        5.49     16.70 o
   2  15   1      170.28      165.35     36.19 o
   3  15   1       80.86       98.98     32.95 o
   4  15   1      242.25      238.27     29.45 o
   5  15   1      982.89      971.42    158.21 o
   6  15   1      181.71      137.39     37.97 o
   7  15   1        4.58       21.09     32.72 o
   8  15   1        2.72      -25.64     31.63 o
  -8  16   1       33.24        3.63     32.81 o
  -7  16   1       16.81      -17.84     30.06 o
  -6  16   1        6.08       21.88     29.53 o
  -5  16   1       63.88       25.66     23.64 o
  -4  16   1        1.43      -14.80     20.31 o
  -3  16   1       59.10       63.45     19.08 o
  -2  16   1      366.64      402.73     32.17 o
  -1  16   1        5.10       12.93     19.32 o
   0  16   1      281.92      324.28     28.30 o
   1  16   1       52.06       56.14     23.78 o
   2  16   1        9.34       11.20     29.12 o
   3  16   1       89.66       81.05     26.42 o
   4  16   1       79.40       52.60     30.71 o
   5  16   1      217.95      220.72     42.08 o
   6  16   1       69.33       -4.47     31.33 o
   7  16   1       21.37       14.16     33.23 o
   8  16   1       15.03       42.78     37.33 o
  -7  17   1       60.41       94.07     37.82 o
  -6  17   1      331.32      336.79     46.39 o
  -5  17   1       17.24       12.87     56.77 o
  -4  17   1       83.29       83.91     26.87 o
  -3  17   1      128.99      132.28     30.57 o
  -2  17   1      144.38      151.50     26.23 o
  -1  17   1       30.92      -14.76     39.90 o
   0  17   1       71.84       45.14     32.70 o
   1  17   1      105.30       94.61     35.90 o
   2  17   1      377.67      401.44     64.83 o
   3  17   1      739.16      701.51     56.36 o
   4  17   1        3.57      -26.63     26.63 o
   5  17   1      842.71      812.78     65.23 o
   6  17   1       40.80      -14.59     31.79 o
   7  17   1       34.77       71.28     38.60 o
  -6  18   1       44.39       43.01     34.87 o
  -5  18   1       37.84       -2.96     28.91 o
  -4  18   1      172.56      191.52     92.62 o
  -3  18   1        8.92      -10.55     36.68 o
  -2  18   1       41.05        7.12     26.59 o
  -1  18   1      177.82      212.77     33.24 o
   0  18   1      461.40      579.73     56.38 o
   1  18   1        0.15       45.47     32.66 o
   2  18   1       74.59       53.69     36.26 o
   3  18   1      321.04      316.19     45.25 o
   4  18   1       17.86       16.48     34.74 o
   5  18   1      270.65      233.88     44.55 o
   6  18   1        1.46      -29.70     31.23 o
  -6  19   1        0.20       -7.26     32.33 o
  -5  19   1        6.68       -1.72     32.28 o
  -4  19   1       56.60       51.09     33.34 o
  -3  19   1        2.04       19.92     57.03 o
  -2  19   1        0.41       -4.35     32.91 o
  -1  19   1       94.85       73.58     46.59 o
   0  19   1      359.61      338.10     67.34 o
   1  19   1       14.48       30.86     35.41 o
   2  19   1       34.76       -6.80     38.27 o
   3  19   1      320.21      259.53     44.95 o
   4  19   1       98.91       19.78     34.14 o
   5  19   1       22.12      -31.70     31.70 o
   6  19   1       62.83       64.55     40.15 o
  -5  20   1      112.17      125.89     48.40 o
  -4  20   1        5.28       14.52     38.73 o
  -3  20   1       62.24       35.77     39.29 o
  -2  20   1        1.71      -39.20     39.20 o
  -1  20   1       40.56       41.75     46.87 o
   0  20   1       57.47       49.91     45.14 o
   1  20   1       52.58       67.86     51.91 o
   2  20   1        0.21      -32.23     35.61 o
   3  20   1       16.76      -15.69     32.85 o
   4  20   1       44.80      -32.48     32.48 o
  -3  21   1        1.72       11.68     47.12 o
  -2  21   1        8.53      -13.68     45.80 o
  -1  21   1       23.14       -0.18     47.25 o
   0  21   1      248.73      204.86     64.73 o
   1  21   1      186.35      174.70     60.98 o
   2  21   1      242.29      340.89    168.72 o
   3  21   1        6.51      -40.22     80.89 o
 -11   0   2      108.12       86.18     73.90 o
 -10   0   2      308.53      269.67     89.26 o
  -9   0   2     2596.98     2638.93    116.14 o
  -8   0   2      199.81      240.94     40.09 o
  -7   0   2       33.17       27.19     23.88 o
  -6   0   2      161.71      178.81     21.65 o
  -5   0   2      751.07      781.19     33.66 o
  -4   0   2     1045.81     1051.47     34.44 o
  -3   0   2     1246.95     1172.29     31.93 o
  -2   0   2        1.23      -10.64     17.41 o
  -1   0   2     4567.19     4225.83     67.64 o
   0   0   2     8879.84     8364.65    145.26 o
   1   0   2     2613.96     2421.98     53.79 o
   2   0   2      237.43      224.87     17.52 o
   3   0   2      992.13      974.67     84.19 o
   4   0   2     1982.19     2108.37     66.42 o
   5   0   2       32.78       39.40     18.71 o
   6   0   2        9.31        9.46     20.50 o
   7   0   2      402.75      401.89     44.95 o
   8   0   2      594.19      606.75     55.68 o
   9   0   2      678.60      630.52     59.68 o
  10   0   2       20.07       29.94     32.28 o
  11   0   2       99.14       92.20     40.80 o
 -11   1   2       11.71       31.28     40.60 o
 -10   1   2      266.52      147.30     52.25 o
  -9   1   2       31.10       16.42     20.12 o
  -8   1   2        8.83       -7.57     17.31 o
  -7   1   2      122.73      124.53     21.64 o
  -6   1   2      443.34      481.97     21.90 o
  -5   1   2      512.06      501.74     19.73 o
  -4   1   2      376.23      385.62     16.59 o
  -3   1   2      140.66      141.16      9.73 o
  -2   1   2        3.24       -3.31      5.25 o
  -1   1   2     4004.23     3740.14     45.24 o
   0   1   2    14129.90    13608.32    153.21 o
   2   1   2        0.53        3.03      5.50 o
   3   1   2      750.15      638.68     55.84 o
   4   1   2       59.23       54.35     15.43 o
   5   1   2     1464.23     1504.76     76.84 o
   6   1   2       67.49       64.61     18.41 o
   7   1   2       80.70       65.06     18.82 o
   8   1   2      757.39      707.23     71.19 o
   9   1   2      238.61      223.86     30.20 o
  10   1   2      153.11      129.51     51.37 o
  11   1   2      140.94      148.22     29.58 o
 -11   2   2      227.02      280.73     65.99 o
 -10   2   2      162.26      139.96    114.45 o
  -9   2   2       91.50       85.23     23.34 o
  -8   2   2       74.44      101.92     21.21 o
  -7   2   2      412.26      435.45     28.91 o
  -6   2   2      344.79      395.84     29.61 o
  -5   2   2       15.37       -2.39      8.97 o
  -4   2   2     6086.07     6190.42     91.71 o
  -3   2   2     1753.68     1778.72     30.96 o
  -2   2   2     3244.71     3038.17     44.95 o
  -1   2   2     5163.39     5090.72     62.88 o
   0   2   2      295.11      310.08     20.91 o
   1   2   2      284.66      267.40     16.97 o
   2   2   2      183.83      174.81     11.08 o
   3   2   2     1458.12     1492.09     35.73 o
   4   2   2      294.66      309.93     22.77 o
   5   2   2      866.19      878.19     34.56 o
   6   2   2     1938.44     2076.16     70.57 o
   7   2   2      693.81      648.43     48.05 o
   8   2   2        2.27      -13.69     16.40 o
   9   2   2      268.37      310.82     32.43 o
  10   2   2      103.69       88.67     26.08 o
  11   2   2       16.92       43.24     25.14 o
 -11   3   2      169.55       69.94     48.32 o
 -10   3   2       14.89       47.94     41.96 o
  -9   3   2      112.78      120.74     31.82 o
  -8   3   2      602.84      538.41     34.53 o
  -7   3   2       23.53       10.87     15.83 o
  -6   3   2        0.74       -8.86     11.65 o
  -5   3   2      299.54      325.14     17.03 o
  -4   3   2        2.35        5.97      8.73 o
  -3   3   2     1241.17     1261.73     24.96 o
  -2   3   2      257.12      276.01     12.31 o
  -1   3   2      510.04      511.62     15.65 o
   0   3   2      973.47      916.74     30.18 o
   1   3   2      961.07      892.28     19.40 o
   2   3   2       42.68       32.23      9.80 o
   3   3   2       30.68       39.63     14.36 o
   4   3   2     1697.02     1764.93     42.07 o
   5   3   2       25.07       15.78     16.33 o
   6   3   2      708.20      729.34     35.17 o
   7   3   2      100.77      114.53     22.19 o
   8   3   2      265.07      252.37     29.81 o
   9   3   2      443.09      471.92     34.59 o
  10   3   2       51.01       30.72     22.87 o
  11   3   2        6.70       -5.81     23.05 o
 -11   4   2      111.88      118.72     55.37 o
 -10   4   2      245.87      236.82     49.94 o
  -9   4   2      818.25      852.02     45.06 o
  -8   4   2      418.21      391.26     31.88 o
  -7   4   2        2.33       11.40     16.21 o
  -6   4   2      685.68      752.01     56.32 o
  -5   4   2        0.07       -9.28      9.28 o
  -4   4   2      569.86      623.64     24.29 o
  -3   4   2     1843.23     1872.89     33.44 o
  -2   4   2      155.62      149.27     11.33 o
  -1   4   2     1095.00     1118.06     25.37 o
   0   4   2      125.51      110.30     11.07 o
   1   4   2     1074.79     1084.40     24.41 o
   2   4   2       41.03       39.62      8.49 o
   3   4   2       24.23       34.44     14.12 o
   4   4   2     2658.47     2784.96     70.28 o
   5   4   2     1083.81     1108.20     35.74 o
   6   4   2       21.88       -7.57     18.49 o
   7   4   2        1.15       24.75     18.45 o
   8   4   2      387.80      371.92     32.83 o
   9   4   2        8.03       -5.32     20.40 o
  10   4   2        7.03       -9.78     20.84 o
  11   4   2        0.00       35.21     25.94 o
 -11   5   2        4.09       31.91     44.95 o
 -10   5   2      309.03      293.97     48.02 o
  -9   5   2      632.95      602.94     40.01 o
  -8   5   2      102.41       46.03     20.59 o
  -7   5   2       28.52       33.50     17.55 o
  -6   5   2      560.67      674.95     60.50 o
  -5   5   2       94.21      104.52     17.80 o
  -4   5   2     2055.69     2087.22     41.29 o
  -3   5   2      168.89      144.45     12.19 o
  -2   5   2        2.88        5.22      8.92 o
  -1   5   2       41.37       33.33      9.37 o
   0   5   2       38.84       33.70      8.75 o
   1   5   2     1731.76     1661.57     39.83 o
   2   5   2      122.75      107.27     14.37 o
   3   5   2     1134.19     1155.99     31.76 o
   4   5   2     1245.08     1322.69     29.99 o
   5   5   2       11.59       -1.32     15.21 o
   6   5   2        3.51       -6.03     13.25 o
   7   5   2      537.78      556.10     30.52 o
   8   5   2      641.76      710.17     39.77 o
   9   5   2       25.47       21.01     24.63 o
  10   5   2       37.35       15.10     25.46 o
  11   5   2      122.86      104.21     27.04 o
 -11   6   2       42.08      107.53     51.24 o
 -10   6   2       80.55      101.06     50.63 o
  -9   6   2      811.91      751.96     45.00 o
  -8   6   2      255.84      265.48     31.11 o
  -7   6   2      233.16      213.48     25.54 o
  -6   6   2      589.89      567.57     31.22 o
  -5   6   2       25.34       27.64     14.17 o
  -4   6   2       11.00       10.47     15.30 o
  -3   6   2     2043.34     1996.47     77.87 o
  -2   6   2       78.63       90.96     12.53 o
  -1   6   2     2707.78     2668.94     84.28 o
   0   6   2       34.05       42.26     10.41 o
   1   6   2     4277.08     4139.01     87.91 o
   2   6   2     3154.30     3278.50     92.06 o
   3   6   2        2.87       -8.66      8.66 o
   4   6   2     1289.78     1329.60     34.10 o
   5   6   2      285.59      304.14     17.36 o
   6   6   2        4.81       14.73     14.93 o
   7   6   2      311.79      342.92     27.75 o
   8   6   2      141.66      143.11     24.66 o
   9   6   2      114.03       92.39     28.51 o
  10   6   2        0.91       29.57     25.98 o
  11   6   2      145.92      177.32     35.47 o
 -11   7   2       90.37      166.93     60.46 o
 -10   7   2       42.02       31.93     33.93 o
  -9   7   2      116.45      136.99     29.88 o
  -8   7   2       16.62       21.33     19.60 o
  -7   7   2      287.40      301.32     27.44 o
  -6   7   2        4.54       13.90     15.79 o
  -5   7   2       63.01       35.42     15.45 o
  -4   7   2       95.62      105.30     15.38 o
  -3   7   2       25.75       16.80     15.09 o
  -2   7   2      149.51      158.11     15.26 o
  -1   7   2       28.13       33.00     11.48 o
   0   7   2      149.25      166.79     14.06 o
   1   7   2      109.86      159.21     24.45 o
   2   7   2       15.65       45.15     20.71 o
   3   7   2       13.17       24.63     14.55 o
   4   7   2      333.79      338.82     29.18 o
   5   7   2      119.59      127.51     18.33 o
   6   7   2      234.42      283.18     22.37 o
   7   7   2       37.16        7.68     16.33 o
   8   7   2        8.99       -1.83     21.89 o
   9   7   2       18.21       37.27     25.40 o
  10   7   2        2.68       15.66     26.35 o
  11   7   2       93.19       82.34     38.02 o
 -11   8   2       17.56      101.74     50.65 o
 -10   8   2       55.32       89.12     38.70 o
  -9   8   2      151.21      149.61     28.22 o
  -8   8   2      190.09      226.86     29.65 o
  -7   8   2       81.47       60.51     29.45 o
  -6   8   2      198.83      213.21     23.98 o
  -5   8   2      147.92      158.66     18.97 o
  -4   8   2        1.47      -14.41     14.41 o
  -3   8   2      115.11      113.18     16.28 o
  -2   8   2      532.91      534.59     32.39 o
  -1   8   2      145.13      173.38     17.46 o
   0   8   2      724.75      709.35     25.10 o
   1   8   2       78.73      109.60     24.68 o
   2   8   2      233.43      241.68     29.90 o
   3   8   2       36.70       38.19     22.02 o
   4   8   2       35.27       45.87     10.96 o
   5   8   2        4.14        5.82     13.44 o
   6   8   2       57.67       40.01     20.95 o
   7   8   2       38.63       44.41     17.36 o
   8   8   2       17.98       14.55     22.15 o
   9   8   2       17.24       51.91     26.08 o
  10   8   2      106.28       50.46     34.27 o
  11   8   2        0.40      -35.74     35.74 o
 -10   9   2       16.68       -2.01     34.88 o
  -9   9   2        8.84       -9.93     22.82 o
  -8   9   2       86.64       63.36     21.30 o
  -7   9   2     1466.98     1469.92     51.63 o
  -6   9   2       17.47       -9.15     15.54 o
  -5   9   2      133.31      128.66     21.83 o
  -4   9   2        0.21        8.93     14.13 o
  -3   9   2      376.93      406.80     25.14 o
  -2   9   2      224.17      237.21     18.02 o
  -1   9   2      195.28      198.22     17.44 o
   0   9   2      318.23      327.73     18.61 o
   1   9   2       57.61       72.88     12.08 o
   2   9   2      682.05      692.60     45.07 o
   3   9   2       82.86       76.74     14.48 o
   4   9   2      691.06      727.28     33.51 o
   5   9   2      141.09      184.14     27.83 o
   6   9   2      305.12      302.58     26.78 o
   7   9   2      367.14      388.60     35.49 o
   8   9   2       46.02       49.77     24.65 o
   9   9   2        0.01        2.73     29.22 o
  10   9   2       15.85       35.71     34.02 o
 -10  10   2      107.44      152.12     55.27 o
  -9  10   2      225.08      248.48     37.03 o
  -8  10   2      143.31      143.99     28.79 o
  -7  10   2      260.05      335.04     34.36 o
  -6  10   2      109.79      139.95     27.74 o
  -5  10   2        0.01       -1.21     15.52 o
  -4  10   2       95.05       99.53     18.53 o
  -3  10   2      291.54      341.16     30.23 o
  -2  10   2      193.04      244.45     18.83 o
  -1  10   2      315.40      287.04     21.97 o
   0  10   2      389.25      439.35     30.52 o
   1  10   2       33.30       43.42      9.54 o
   2  10   2        2.56       22.57     21.20 o
   3  10   2       97.55      113.35     17.54 o
   4  10   2     2418.45     2375.41     90.45 o
   5  10   2       68.78       80.82     15.22 o
   6  10   2      693.61      685.08     38.27 o
   7  10   2       11.73       29.87     20.12 o
   8  10   2       14.00      -17.87     27.42 o
   9  10   2       98.71      128.07     39.20 o
  10  10   2       93.58       72.44     51.07 o
 -10  11   2        0.12       45.25     46.38 o
  -9  11   2       97.71       81.53     33.50 o
  -8  11   2       17.53       51.81     24.80 o
  -7  11   2      377.12      338.36     39.95 o
  -6  11   2      334.27      311.36     29.06 o
  -5  11   2      343.39      349.03     28.99 o
  -4  11   2        2.84       27.03     20.31 o
  -3  11   2       28.96       39.22     16.11 o
  -2  11   2       43.70       50.62     15.41 o
  -1  11   2      187.40      199.54     17.57 o
   0  11   2      359.40      365.63     21.25 o
   1  11   2     1086.88     1286.70     36.83 o
   2  11   2        5.53       21.98     22.99 o
   3  11   2      140.80      161.85     20.77 o
   4  11   2      245.72      275.21     40.34 o
   5  11   2       71.30       50.11     17.59 o
   6  11   2       12.26       -4.36     57.65 o
   7  11   2       32.37       -3.57     27.87 o
   8  11   2       81.01       51.61     33.33 o
   9  11   2        0.03      -29.04     29.04 o
  10  11   2       20.68       28.90     35.66 o
  -9  12   2      138.05      111.96     37.60 o
  -8  12   2        1.27       38.90     35.18 o
  -7  12   2        2.16        8.26     20.14 o
  -6  12   2      202.17      162.43     24.72 o
  -5  12   2     1052.56     1087.29     44.40 o
  -4  12   2       18.69        5.87     16.13 o
  -3  12   2       74.37       90.76     18.35 o
  -2  12   2       84.28       93.80     25.40 o
  -1  12   2      280.78      281.57     20.38 o
   0  12   2       31.67       25.14     17.57 o
   1  12   2      278.34      285.09     18.22 o
   2  12   2      113.62      136.42     31.18 o
   3  12   2       42.40       38.12     17.53 o
   4  12   2        5.08       17.21     16.04 o
   5  12   2        3.42       12.93     30.54 o
   6  12   2      619.49      570.22     89.35 o
   7  12   2      793.46      665.97     63.61 o
   8  12   2       44.75      -13.26     42.01 o
   9  12   2      120.63       93.40     39.43 o
  -9  13   2       70.81       75.84     33.81 o
  -8  13   2      213.37      229.45     38.88 o
  -7  13   2      109.45      103.16     27.19 o
  -6  13   2        1.69      -14.09     18.75 o
  -5  13   2       18.07        5.46     17.47 o
  -4  13   2       33.72       35.41     17.69 o
  -3  13   2      491.57      523.79     33.13 o
  -2  13   2      453.29      422.15     62.75 o
  -1  13   2       28.17       38.38     16.84 o
   0  13   2       98.96      144.04     23.05 o
   1  13   2       79.51       90.02     28.54 o
   2  13   2       21.54       14.98     25.43 o
   3  13   2        0.76       17.18     21.99 o
   4  13   2      700.09      688.01     39.98 o
   5  13   2      132.59      208.63     42.24 o
   6  13   2        0.24       41.07     41.83 o
   7  13   2       82.61       50.70     33.97 o
   8  13   2        3.98       -9.59     31.12 o
   9  13   2       49.97       18.13     36.66 o
  -9  14   2        0.11      -17.37     31.33 o
  -8  14   2        3.28       21.76     29.96 o
  -7  14   2       21.44       30.62     23.80 o
  -6  14   2       17.33       39.25     23.92 o
  -5  14   2      130.00      118.20     22.81 o
  -4  14   2      211.62      223.78     25.53 o
  -3  14   2     1434.92     1459.67     53.61 o
  -2  14   2      249.05      234.89     23.03 o
  -1  14   2        1.94        1.98     22.83 o
   0  14   2        9.89       14.15     18.81 o
   1  14   2        0.58       -2.99     15.36 o
   2  14   2       84.05       57.91     29.67 o
   3  14   2       57.92       74.39     21.84 o
   4  14   2     2484.22     2405.00     74.73 o
   5  14   2      329.68      345.82     50.64 o
   6  14   2      549.21      548.97     55.84 o
   7  14   2      198.05      178.44     41.97 o
   8  14   2      123.36      149.77     42.98 o
   9  14   2       14.66       36.25     37.65 o
  -8  15   2       26.41       17.16     30.62 o
  -7  15   2       35.97       62.66     30.78 o
  -6  15   2       74.10       73.02     22.74 o
  -5  15   2        1.26        2.84     18.29 o
  -4  15   2      335.48      309.91     32.94 o
  -3  15   2     1364.50     1348.20     46.34 o
  -2  15   2     1137.58     1043.41     43.77 o
  -1  15   2      355.34      380.37     33.65 o
   0  15   2      112.79      138.10     25.40 o
   1  15   2      248.46      232.03     69.05 o
   2  15   2       75.23       61.15     35.61 o
   3  15   2       44.82       76.36     22.99 o
   4  15   2      258.21      181.53     41.86 o
   5  15   2       60.19        6.57     29.84 o
   6  15   2       48.06       12.18     32.71 o
   7  15   2      138.13       81.28     53.49 o
   8  15   2       43.77       18.57     36.52 o
  -8  16   2       16.10       34.78     33.17 o
  -7  16   2      246.70      302.26     54.72 o
  -6  16   2       43.67       -0.06     42.09 o
  -5  16   2       36.82       22.70     23.57 o
  -4  16   2       65.57       77.36     32.92 o
  -3  16   2      602.35      606.42     34.96 o
  -2  16   2       54.00       44.56     21.62 o
  -1  16   2       99.42      124.41     22.23 o
   0  16   2      445.01      431.58     36.39 o
   1  16   2        0.64       23.57     28.22 o
   2  16   2      416.91      322.13     46.09 o
   3  16   2      158.69      124.95     38.66 o
   4  16   2      337.46      349.45     52.85 o
   5  16   2       33.19       56.38     34.57 o
   6  16   2        0.24       11.23     33.03 o
   7  16   2      140.02      176.28     45.07 o
   8  16   2        6.87      -12.99     35.20 o
  -7  17   2       36.63       54.89     33.65 o
  -6  17   2       54.84       35.52     30.78 o
  -5  17   2       60.27       33.08     26.50 o
  -4  17   2      261.03      250.87     32.55 o
  -3  17   2       57.10       68.54     19.67 o
  -2  17   2        3.40       -7.06     33.01 o
  -1  17   2        7.45        6.33     22.65 o
   0  17   2      852.52      855.80     66.93 o
   1  17   2       14.17        7.19     30.28 o
   2  17   2       38.93       53.24     34.11 o
   3  17   2      141.86      123.51     39.79 o
   4  17   2        0.48      -32.33     54.67 o
   5  17   2      145.61      147.18     40.61 o
   6  17   2       57.26       21.81     58.07 o
   7  17   2       12.08       64.83     75.52 o
  -6  18   2      161.07      217.12     57.61 o
  -5  18   2       33.49       10.74     28.81 o
  -4  18   2       90.73      139.17     30.92 o
  -3  18   2        6.53        7.45     28.05 o
  -2  18   2        3.38      -15.39     19.18 o
  -1  18   2      291.79      253.22     59.19 o
   0  18   2      211.48      157.88     39.13 o
   1  18   2      185.64      162.23     41.40 o
   2  18   2       74.85       62.49     51.86 o
   3  18   2        0.10       -1.00     32.10 o
   4  18   2       82.08       59.89     40.06 o
   5  18   2      687.41      754.80     66.86 o
   6  18   2      577.05      528.94     96.38 o
  -5  19   2       14.65      -30.62     30.62 o
  -4  19   2      209.91      220.09     46.75 o
  -3  19   2        2.47       25.07     37.26 o
  -2  19   2       64.65       58.21     34.08 o
  -1  19   2      222.56      290.70     84.93 o
   0  19   2       32.34        1.94     31.83 o
   1  19   2      102.05       40.61     35.19 o
   2  19   2       46.10       74.74     39.77 o
   3  19   2       57.94       39.86     40.03 o
   4  19   2       41.42       54.47     36.75 o
   5  19   2       17.46       23.14     37.61 o
  -4  20   2       41.57      -14.52     41.81 o
  -3  20   2        2.76       -9.49     44.20 o
  -2  20   2       25.10      -39.11     39.11 o
  -1  20   2       57.97       89.97     50.58 o
   0  20   2        1.63       -4.34     43.40 o
   1  20   2       11.06      -15.82     34.08 o
   2  20   2       78.18       54.98     40.21 o
   3  20   2      190.94      258.47     54.24 o
   4  20   2        5.15       15.27     35.79 o
  -3  21   2       22.62      -40.19     40.19 o
  -2  21   2      134.36      194.57     63.38 o
  -1  21   2       15.02       25.95     48.32 o
   0  21   2        8.43       20.70     47.43 o
   1  21   2      300.59      301.65     72.06 o
   2  21   2       45.80       -3.42     46.82 o
   3  21   2       19.98      -32.19     79.01 o
 -11   1   3       31.73       -5.81     72.29 o
 -10   1   3      175.55      233.38     60.67 o
  -9   1   3      213.65      281.51     74.99 o
  -8   1   3       10.87       -4.99     15.46 o
  -7   1   3        6.49        5.40     10.42 o
  -6   1   3        4.03       -2.36      8.26 o
  -5   1   3      311.38      359.98     24.60 o
  -4   1   3      382.19      402.11     37.00 o
  -3   1   3      338.62      343.12     28.91 o
  -2   1   3     1016.29     1000.43     20.16 o
  -1   1   3       85.54       85.51      9.38 o
   0   1   3     5145.32     5068.59     72.37 o
   1   1   3      548.97      549.27     18.31 o
   2   1   3     5177.28     5021.70    103.27 o
   3   1   3     1101.18     1001.10     57.07 o
   4   1   3       53.55       57.86     18.33 o
   5   1   3      543.25      486.07     35.14 o
   6   1   3      164.75      203.84     24.12 o
   7   1   3      271.23      281.41     26.41 o
   8   1   3      332.90      318.56     32.67 o
   9   1   3      378.35      380.65     45.46 o
  10   1   3        0.00       -5.68     22.94 o
  11   1   3      310.00      297.58     36.69 o
 -11   2   3      122.84       84.86     49.64 o
 -10   2   3      379.61      297.77     65.91 o
  -9   2   3      226.83      152.81     74.51 o
  -8   2   3       57.21       40.12     27.54 o
  -7   2   3        3.75       -7.43     10.49 o
  -6   2   3       21.84       31.21     10.10 o
  -5   2   3      132.43      149.32     12.62 o
  -4   2   3      611.51      629.97     18.88 o
  -3   2   3      103.21      101.67      7.20 o
  -2   2   3       30.89       33.39      7.42 o
  -1   2   3     5988.01     5809.13     75.94 o
   0   2   3     1057.61      980.86     23.39 o
   1   2   3     1248.36     1242.68     24.83 o
   2   2   3       54.00       71.02     11.59 o
   3   2   3      604.59      614.78     26.57 o
   4   2   3     1165.09     1234.61     39.05 o
   5   2   3      328.95      373.79     42.69 o
   6   2   3      120.91       82.20     26.81 o
   7   2   3        7.22      -10.34     18.22 o
   8   2   3      270.52      239.00     27.25 o
   9   2   3     1217.66     1084.38     53.37 o
  10   2   3       30.12       17.35     23.69 o
  11   2   3       13.86       34.89     25.71 o
 -11   3   3       23.30        9.44     46.41 o
 -10   3   3       49.54       52.04     48.48 o
  -9   3   3      118.32      119.43     52.21 o
  -8   3   3      128.95      122.61     20.85 o
  -7   3   3       23.14       16.62     11.59 o
  -6   3   3       92.25      101.73     12.80 o
  -5   3   3      166.77      175.46     12.50 o
  -4   3   3        2.24        2.55      7.54 o
  -3   3   3     3969.91     4011.94     59.77 o
  -2   3   3      661.49      664.69     20.79 o
  -1   3   3      819.63      808.38     22.64 o
   0   3   3     1976.02     2005.81     48.33 o
   1   3   3      901.63      861.74     36.51 o
   2   3   3        1.96        4.07      8.49 o
   3   3   3      656.09      734.93     29.13 o
   4   3   3       25.54       -1.55     17.38 o
   5   3   3      266.70      277.59     25.71 o
   6   3   3      167.05      168.33     36.25 o
   7   3   3        4.52       28.85     20.46 o
   8   3   3        9.28      -19.72     20.20 o
   9   3   3       79.98       49.14     25.16 o
  10   3   3      150.17      168.09     30.09 o
  11   3   3      126.29      108.56     30.20 o
 -11   4   3       26.23      115.44     53.17 o
 -10   4   3       96.92        6.86     37.88 o
  -9   4   3        3.68      -29.99     33.57 o
  -8   4   3      265.62      328.38     27.52 o
  -7   4   3        3.21      -12.74     12.74 o
  -6   4   3       85.75       68.02     12.71 o
  -5   4   3      705.70      701.83     23.32 o
  -4   4   3       87.80      113.10     11.12 o
  -3   4   3     4027.72     4083.57     62.45 o
  -2   4   3      926.92      843.15     22.59 o
  -1   4   3     4104.92     4112.80     66.65 o
   0   4   3     3132.34     3171.03     50.80 o
   1   4   3        2.45        6.98      8.76 o
   2   4   3      100.16      109.62     13.40 o
   3   4   3     1369.50     1399.62     34.60 o
   4   4   3       38.47       41.42     18.39 o
   5   4   3        6.12        2.41     15.66 o
   6   4   3      455.23      441.54     32.73 o
   7   4   3       25.19       16.19     19.70 o
   8   4   3        1.09       21.94     21.61 o
   9   4   3      155.03      138.90     28.29 o
  10   4   3       35.90       36.77     22.08 o
  11   4   3      265.52      281.33     39.73 o
 -11   5   3      209.56       96.24     49.90 o
 -10   5   3       22.95       92.45     45.10 o
  -9   5   3       32.18       64.34     42.17 o
  -8   5   3        0.64      -15.68     18.23 o
  -7   5   3      645.41      592.42     32.90 o
  -6   5   3      143.61      146.20     17.64 o
  -5   5   3      323.98      341.26     18.87 o
  -4   5   3     1259.41     1280.71     30.24 o
  -3   5   3      230.48      268.13     15.47 o
  -2   5   3      283.25      286.42     15.62 o
  -1   5   3        6.41        2.51      7.05 o
   0   5   3     1290.90     1192.34     34.88 o
   1   5   3     2245.56     2278.17     44.91 o
   2   5   3     1187.88     1172.85     32.79 o
   3   5   3       96.48      105.99     31.75 o
   4   5   3      317.27      327.41     20.01 o
   5   5   3        4.00      -12.24     12.24 o
   6   5   3        3.20        6.98     18.52 o
   7   5   3        9.41       10.61     19.02 o
   8   5   3      453.50      424.69     36.81 o
   9   5   3        0.29        7.67     21.97 o
  10   5   3      273.64      332.16     41.60 o
  11   5   3       30.85       87.34     27.66 o
 -11   6   3        0.00       90.17     51.08 o
 -10   6   3      118.81      187.32     56.84 o
  -9   6   3      101.44       62.27     49.24 o
  -8   6   3       14.90       -9.27     17.42 o
  -7   6   3      343.95      349.13     28.76 o
  -6   6   3      132.90      170.49     21.59 o
  -5   6   3      104.74      131.02     18.99 o
  -4   6   3      673.88      719.86     26.76 o
  -3   6   3        4.97        1.90     13.97 o
  -2   6   3      384.56      440.94     20.49 o
  -1   6   3     1155.19     1185.80     32.98 o
   0   6   3       30.68       55.87     13.11 o
   1   6   3     2393.06     2485.37     54.55 o
   2   6   3        0.52       -8.65      8.65 o
   3   6   3      928.29      858.43     53.10 o
   4   6   3        7.90       10.31     11.10 o
   5   6   3      207.02      245.12     19.96 o
   6   6   3      111.08      102.09     15.69 o
   7   6   3      181.58      208.77     30.71 o
   8   6   3      182.28      168.09     26.63 o
   9   6   3       61.14       75.55     28.20 o
  10   6   3      162.24      146.85     34.65 o
  11   6   3       15.21      -13.49     50.97 o
 -11   7   3       27.70       88.03     50.91 o
 -10   7   3        6.31       62.37     44.95 o
  -9   7   3      328.69      348.01     50.31 o
  -8   7   3       62.20       34.19     19.98 o
  -7   7   3     1237.98     1246.57     49.27 o
  -6   7   3       51.75       70.40     20.84 o
  -5   7   3       53.23       56.26     16.17 o
  -4   7   3      234.54      298.71     22.53 o
  -3   7   3      269.62      264.19     22.48 o
  -2   7   3        0.61       -6.72      7.44 o
  -1   7   3     1256.11     1283.69     35.08 o
   0   7   3     1455.22     1456.94     35.34 o
   1   7   3      551.67      567.25     22.64 o
   2   7   3      191.58      258.97     31.03 o
   3   7   3      273.29      261.03     20.11 o
   4   7   3       63.31       80.25     10.69 o
   5   7   3       70.71       84.18     15.12 o
   6   7   3      619.44      662.94     35.95 o
   7   7   3      321.26      397.03     26.50 o
   8   7   3      220.08      213.71     53.79 o
   9   7   3      237.87      251.96     36.61 o
  10   7   3        9.17      -29.53     29.53 o
  11   7   3        0.12       14.69     37.41 o
 -10   8   3       13.37       40.40     41.91 o
  -9   8   3        0.00      -39.47     65.83 o
  -8   8   3      589.63      523.37     41.37 o
  -7   8   3      304.22      370.17     31.71 o
  -6   8   3     1374.05     1391.71     50.07 o
  -5   8   3        0.81       13.66     16.10 o
  -4   8   3      382.59      403.34     28.57 o
  -3   8   3      257.63      289.68     24.52 o
  -2   8   3      298.11      290.78     20.89 o
  -1   8   3       20.29       11.69     11.45 o
   0   8   3     1476.52     1519.15     38.93 o
   1   8   3      419.66      422.16     23.64 o
   2   8   3     2067.94     2196.02     77.72 o
   3   8   3       43.00       44.96     23.68 o
   4   8   3      210.09      225.79     29.29 o
   5   8   3      129.87      152.54     18.01 o
   6   8   3      224.22      183.22     22.16 o
   7   8   3       95.11      109.86     25.94 o
   8   8   3       73.76       92.21     26.49 o
   9   8   3       43.10       68.89     33.32 o
  10   8   3        0.01      -18.29     31.37 o
 -10   9   3        7.69       11.69     42.40 o
  -9   9   3       17.67       19.33     51.71 o
  -8   9   3      333.41      304.00     36.00 o
  -7   9   3      150.21      170.20     26.35 o
  -6   9   3       33.79       43.11     19.37 o
  -5   9   3      987.94     1022.44     43.55 o
  -4   9   3      275.96      280.92     26.54 o
  -3   9   3      432.68      427.71     29.30 o
  -2   9   3       99.21       78.36     15.95 o
  -1   9   3      316.56      330.58     22.94 o
   0   9   3      379.05      441.13     22.83 o
   1   9   3       67.51       56.94     12.20 o
   2   9   3     2260.66     2329.93     82.67 o
   3   9   3      306.31      286.25     37.25 o
   4   9   3      564.60      561.89     65.56 o
   5   9   3     1023.33     1017.88     34.15 o
   6   9   3       78.35       89.80     22.48 o
   7   9   3       54.18       38.06     21.57 o
   8   9   3      507.31      453.76     51.41 o
   9   9   3        0.36       -8.04     29.86 o
  10   9   3        0.03       -9.50     33.83 o
 -10  10   3       83.48      173.69     56.84 o
  -9  10   3      229.89      301.49     63.27 o
  -8  10   3        3.29       -8.52     21.97 o
  -7  10   3      292.06      349.80     33.50 o
  -6  10   3        4.97        4.73     18.58 o
  -5  10   3      501.62      458.88     33.39 o
  -4  10   3      529.82      544.41     44.97 o
  -3  10   3       87.86       88.45     19.60 o
  -2  10   3      135.57      138.28     21.02 o
  -1  10   3      193.74      227.49     22.93 o
   0  10   3      781.28      791.18     29.07 o
   1  10   3       60.88      101.81     34.46 o
   2  10   3      552.74      608.23     47.49 o
   3  10   3       47.64       22.59     24.72 o
   4  10   3      837.20      748.43    106.78 o
   5  10   3       58.07       96.22     33.08 o
   6  10   3       17.45       28.75     30.26 o
   7  10   3      442.60      516.54     69.16 o
   8  10   3       55.16        6.15     29.74 o
   9  10   3       10.16       16.43     32.01 o
  10  10   3       61.00       33.71     37.37 o
 -10  11   3       21.11      145.99     54.14 o
  -9  11   3       19.97       57.29     36.72 o
  -8  11   3      168.53      141.87     31.02 o
  -7  11   3      148.48      181.02     31.16 o
  -6  11   3       80.63       53.17     21.29 o
  -5  11   3     1733.87     1637.51     63.44 o
  -4  11   3      306.52      322.62     29.95 o
  -3  11   3      181.04      143.35     22.37 o
  -2  11   3      335.76      321.05     27.47 o
  -1  11   3      477.26      515.84     29.23 o
   0  11   3     1688.34     1658.16     43.85 o
   1  11   3        1.06      -25.17     25.17 o
   2  11   3      148.62      131.02     30.67 o
   3  11   3       59.56       90.01     14.68 o
   4  11   3      331.27      324.88     55.18 o
   5  11   3        1.28       16.29     31.53 o
   6  11   3       51.44       33.74     31.72 o
   7  11   3       12.87       -2.94     29.10 o
   8  11   3       14.20       75.74     35.04 o
   9  11   3       19.22      -10.79     32.46 o
  10  11   3        0.99      -34.46     34.46 o
  -9  12   3       40.09       69.33     46.12 o
  -8  12   3      155.61      136.85     31.35 o
  -7  12   3       28.79        3.17     23.41 o
  -6  12   3      189.97      188.96     27.98 o
  -5  12   3       31.85       16.92     18.89 o
  -4  12   3      353.13      367.09     32.13 o
  -3  12   3        7.21        8.34     17.74 o
  -2  12   3      312.88      340.64     29.10 o
  -1  12   3      398.52      362.72     33.86 o
   0  12   3      803.31      799.49     30.32 o
   1  12   3      230.78      256.06     37.35 o
   2  12   3       52.00       75.38     29.11 o
   3  12   3       16.14       29.48     13.22 o
   4  12   3      401.60      404.10     65.43 o
   5  12   3      922.35      820.44    186.48 o
   6  12   3      306.40      282.08     48.88 o
   7  12   3        0.76      -16.54     28.91 o
   8  12   3       62.27       23.08     33.81 o
   9  12   3       65.58       54.99     48.72 o
  -9  13   3        4.29        2.74     40.08 o
  -8  13   3       15.11        1.21     24.99 o
  -7  13   3       16.90        5.95     23.89 o
  -6  13   3      385.90      434.78     64.12 o
  -5  13   3      500.66      471.51     64.49 o
  -4  13   3      205.36      174.53     26.27 o
  -3  13   3        0.08        6.81     18.23 o
  -2  13   3      554.12      543.39     39.53 o
  -1  13   3        2.41       27.48     16.09 o
   0  13   3      199.88      243.29     26.22 o
   1  13   3      102.46       31.98     26.48 o
   2  13   3       30.64        5.75     35.93 o
   3  13   3       32.47       47.14     16.12 o
   4  13   3        5.88       20.25     30.13 o
   5  13   3       42.35       21.72     38.06 o
   6  13   3       57.40       89.92     47.79 o
   7  13   3      138.95       96.49     37.46 o
   8  13   3       89.70       51.02     37.10 o
   9  13   3       22.81       13.64     57.10 o
  -8  14   3      174.09      260.63     40.23 o
  -7  14   3        0.14      -22.48     22.48 o
  -6  14   3      126.19      102.23     25.77 o
  -5  14   3       56.38       67.56     22.99 o
  -4  14   3       60.22       39.03     23.52 o
  -3  14   3      179.26      172.96     31.96 o
  -2  14   3      122.23      158.66     31.24 o
  -1  14   3       14.64       29.02     23.11 o
   0  14   3        1.57        8.20     17.45 o
   1  14   3       69.38      -23.92     23.92 o
   2  14   3        3.10       -0.43     26.76 o
   3  14   3      433.93      452.06     39.17 o
   4  14   3       47.82      113.49     38.82 o
   5  14   3       59.09       27.15     34.07 o
   6  14   3      108.86       86.55     43.41 o
   7  14   3       26.81       58.80     36.45 o
   8  14   3       38.12       11.83     36.78 o
  -8  15   3      127.23      198.97     45.93 o
  -7  15   3      236.84      202.84     39.19 o
  -6  15   3        9.70       -2.83     21.21 o
  -5  15   3      367.04      412.07     46.71 o
  -4  15   3       23.67       33.37     21.17 o
  -3  15   3       89.62       93.79     25.93 o
  -2  15   3        9.62       -5.02     16.70 o
  -1  15   3        0.01       21.36     21.08 o
   0  15   3      433.01      478.08    107.49 o
   1  15   3      144.61      135.23     75.23 o
   2  15   3      349.21      463.22     51.24 o
   3  15   3        8.20       11.57     29.00 o
   4  15   3       18.53       55.10     34.42 o
   5  15   3       82.88       33.31     50.79 o
   6  15   3       50.60      122.40     43.96 o
   7  15   3       27.74      -46.57     70.20 o
   8  15   3        0.58        9.64     37.26 o
  -7  16   3       15.35      -31.26     31.64 o
  -6  16   3        4.96      -24.31     24.31 o
  -5  16   3        6.17        5.59     21.33 o
  -4  16   3      461.58      496.04     45.69 o
  -3  16   3       47.21       50.45     20.94 o
  -2  16   3        3.60       18.51     19.17 o
  -1  16   3      441.27      491.13     39.72 o
   0  16   3       47.92       28.43     28.86 o
   1  16   3        2.27       39.29     30.87 o
   2  16   3        4.52        2.10     38.94 o
   3  16   3      109.73      134.26     39.17 o
   4  16   3        5.24       -2.44     31.07 o
   5  16   3      335.33      349.06     56.50 o
   6  16   3       72.27      127.68     40.92 o
   7  16   3       38.62      -33.54     33.54 o
  -7  17   3       82.69       75.12     38.79 o
  -6  17   3      193.48      114.22     41.62 o
  -5  17   3       20.75        8.15     25.91 o
  -4  17   3      133.52      144.89     26.54 o
  -3  17   3       35.93       53.27     22.37 o
  -2  17   3      348.55      366.11     33.98 o
  -1  17   3       12.46       10.36     27.92 o
   0  17   3        6.51       25.19     29.43 o
   1  17   3       46.30       37.51     30.26 o
   2  17   3       17.73      -29.47     29.47 o
   3  17   3      147.88      103.48     39.33 o
   4  17   3        6.45       27.97     40.19 o
   5  17   3       62.18      -14.07     40.11 o
   6  17   3       13.22       -5.87     34.25 o
   7  17   3        5.76       -9.90     52.76 o
  -6  18   3       44.75       69.74     61.80 o
  -5  18   3       45.79       36.22     48.56 o
  -4  18   3       99.87       26.78     41.32 o
  -3  18   3       41.32       54.65     24.18 o
  -2  18   3        7.82       78.02     30.04 o
  -1  18   3       80.52      117.18     34.75 o
   0  18   3      106.26       92.51     55.89 o
   1  18   3      474.36      480.30     56.59 o
   2  18   3       48.46       89.21     38.58 o
   3  18   3      149.02      122.17     42.26 o
   4  18   3       96.38      100.57     43.01 o
   5  18   3        1.92       -1.60     39.04 o
   6  18   3       11.27      -32.59     58.87 o
  -5  19   3       45.70       13.70     33.11 o
  -4  19   3       29.23       22.83     42.72 o
  -3  19   3       15.59      -50.03     50.03 o
  -2  19   3       11.90      -10.56     28.61 o
  -1  19   3       37.82       68.94     33.26 o
   0  19   3        1.89       11.18     35.74 o
   1  19   3        7.98       -4.31     32.45 o
   2  19   3        4.47      -30.36     30.36 o
   3  19   3      414.22      241.60     51.65 o
   4  19   3        1.70      -34.31     34.31 o
   5  19   3        8.56      -35.77     35.77 o
  -4  20   3        0.24       21.82     42.77 o
  -3  20   3       11.92      -38.30     38.30 o
  -2  20   3        9.07      -10.93     41.91 o
  -1  20   3       34.99        5.62     58.49 o
   0  20   3        6.74       25.70     35.22 o
   1  20   3      418.13      408.59     87.73 o
   2  20   3      115.82      137.19     46.21 o
   3  20   3       42.61       17.61     40.06 o
  -1  21   3      165.22      127.63     65.84 o
   0  21   3       70.40       52.36     53.21 o
   1  21   3      335.35      217.47     69.98 o
 -11   0   4        1.20       66.41     68.29 o
 -10   0   4      103.35      150.52     77.70 o
  -9   0   4        8.48       39.85     58.58 o
  -8   0   4      635.82      760.82    122.92 o
  -7   0   4      361.39      369.01     58.02 o
  -6   0   4      363.64      395.81     56.72 o
  -5   0   4     6691.73     6639.47    300.43 o
  -4   0   4     3457.08     3105.71    181.89 o
  -3   0   4      292.65      362.19     41.45 o
  -2   0   4       48.46       42.12     14.66 o
  -1   0   4     1628.37     1709.31     42.02 o
   0   0   4     7264.21     7357.96    128.81 o
   1   0   4    10110.91    10421.04    229.57 o
   2   0   4      130.31       99.68     35.30 o
   3   0   4     1547.83     1764.45    120.16 o
   4   0   4     1818.69     1839.30    122.60 o
   5   0   4      693.45      755.36     52.45 o
   6   0   4      363.98      302.79     50.36 o
   7   0   4       95.89       71.63     32.41 o
   8   0   4      378.07      346.57     49.41 o
   9   0   4      272.33      291.67     48.52 o
  10   0   4      334.59      327.11     53.82 o
  11   0   4      201.17      217.45     49.78 o
 -11   1   4        3.56        6.64     41.36 o
 -10   1   4        0.11       -2.94     38.36 o
  -9   1   4        0.03      -19.01     36.14 o
  -8   1   4       29.45        9.71     36.92 o
  -7   1   4      570.60      500.17     54.76 o
  -6   1   4      129.50      111.98     27.71 o
  -5   1   4       59.05       43.89     21.21 o
  -4   1   4      686.04      621.40     60.21 o
  -3   1   4      351.02      405.05     31.96 o
  -2   1   4     1736.05     1805.85     30.97 o
  -1   1   4       44.73       37.68      8.15 o
   0   1   4      304.00      329.96     28.35 o
   1   1   4       70.44       75.18     13.18 o
   2   1   4      297.81      300.21     21.32 o
   3   1   4      153.93      169.99     22.26 o
   4   1   4      731.63      786.52     90.98 o
   5   1   4      132.83      165.35     26.44 o
   6   1   4      226.56      223.73     28.54 o
   7   1   4       56.76       69.54     20.87 o
   8   1   4      790.90      683.85     42.81 o
   9   1   4      336.18      326.45     35.16 o
  10   1   4      153.97      160.33     31.76 o
  11   1   4      191.28      182.28     34.63 o
 -11   2   4       48.04      100.97     52.68 o
 -10   2   4       91.38       97.09     49.55 o
  -9   2   4       64.68       98.59     46.73 o
  -8   2   4        9.59       25.43     37.27 o
  -7   2   4      162.99      179.18     39.64 o
  -6   2   4      280.91      268.16     38.79 o
  -5   2   4        3.18      -34.96     34.96 o
  -4   2   4      323.01      272.42     33.88 o
  -3   2   4       10.49       16.50      6.51 o
  -2   2   4        1.37       -3.78      7.13 o
  -1   2   4      153.93      159.66     11.62 o
   0   2   4      142.04      163.88     12.70 o
   1   2   4        0.88       -9.96      9.96 o
   2   2   4      102.25       93.41     15.30 o
   3   2   4      564.48      533.42     32.41 o
   4   2   4      289.36      269.66     27.84 o
   5   2   4      144.82      131.48     25.61 o
   6   2   4      473.89      467.38     44.67 o
   7   2   4        1.11      -14.12     20.69 o
   8   2   4       26.95       25.83     20.85 o
   9   2   4        0.37      -20.73     20.73 o
  10   2   4        0.58       15.80     25.95 o
  11   2   4       15.87      -11.16     24.80 o
 -11   3   4       81.95       92.00     52.27 o
 -10   3   4       73.44       68.80     44.30 o
  -9   3   4      132.20      129.58     98.69 o
  -8   3   4      541.17      449.80     69.98 o
  -7   3   4      270.85      257.42     29.03 o
  -6   3   4      129.58      150.34     84.43 o
  -5   3   4      402.76      451.28     27.24 o
  -4   3   4       14.31       25.53      7.69 o
  -3   3   4     1466.83     1608.19     29.72 o
  -2   3   4      205.49      245.38     13.12 o
  -1   3   4      828.03      854.74     23.30 o
   0   3   4      972.98      965.66     48.85 o
   1   3   4       44.35       24.92     10.49 o
   2   3   4      625.38      688.85     47.45 o
   3   3   4      462.79      483.23     24.40 o
   4   3   4      949.52      935.45     66.23 o
   5   3   4      417.58      395.10     34.70 o
   6   3   4       33.71       82.95     29.99 o
   7   3   4      285.62      355.40     46.44 o
   8   3   4       33.78        0.14     22.11 o
   9   3   4      200.43      207.16     29.14 o
  10   3   4      115.35      130.57     30.40 o
  11   3   4        1.71       54.18     28.12 o
 -11   4   4       14.27       71.33     51.44 o
 -10   4   4      227.92      169.12    107.42 o
  -9   4   4        1.63        5.33     37.84 o
  -8   4   4     1199.74     1116.11    100.36 o
  -7   4   4       20.83       20.68     16.34 o
  -6   4   4       54.79       45.48     19.75 o
  -5   4   4       24.13       25.86      8.77 o
  -4   4   4       41.27       27.77      8.68 o
  -3   4   4      353.08      382.20     16.29 o
  -2   4   4      166.43      185.11     13.51 o
  -1   4   4      720.88      730.65     24.43 o
   0   4   4        1.18        1.20     10.19 o
   1   4   4      321.88      376.87     51.47 o
   2   4   4      260.98      317.57     24.75 o
   3   4   4     3702.18     3678.76     77.87 o
   4   4   4       95.24       97.05     16.84 o
   5   4   4      254.11      310.61     32.03 o
   6   4   4       18.69       34.47     20.60 o
   7   4   4      105.99       86.85     25.42 o
   8   4   4      427.26      420.55     62.29 o
   9   4   4      160.14      121.52     48.47 o
  10   4   4      137.86      108.42     32.68 o
  11   4   4      100.94       73.17     72.14 o
 -11   5   4      130.07      126.41     96.79 o
 -10   5   4       91.48      122.59     48.64 o
  -9   5   4       97.79       61.43     44.22 o
  -8   5   4       54.93       70.49     41.10 o
  -7   5   4      241.34      240.29     21.59 o
  -6   5   4      345.29      342.15     41.72 o
  -5   5   4        1.07       -9.29      9.29 o
  -4   5   4      102.85      135.60     12.68 o
  -3   5   4     1324.33     1365.73     31.48 o
  -2   5   4      332.65      350.85     22.50 o
  -1   5   4     1845.20     1833.96     49.86 o
   0   5   4      104.03      114.96     14.44 o
   1   5   4      356.39      410.43     31.20 o
   2   5   4      184.31      191.24     18.45 o
   3   5   4      211.18      264.61     32.35 o
   4   5   4      375.40      380.35     30.88 o
   5   5   4     1356.98     1183.83     64.52 o
   6   5   4      287.47      268.82     28.97 o
   7   5   4       22.20       36.45     23.23 o
   8   5   4      766.22      748.77     45.64 o
   9   5   4       10.31       10.61     24.70 o
  10   5   4       88.92       99.34     30.48 o
  11   5   4       84.59       82.94     29.48 o
 -10   6   4       14.59       27.25     43.21 o
  -9   6   4       77.67       22.07     64.27 o
  -8   6   4        6.10       28.53     38.83 o
  -7   6   4      297.34      331.87     25.96 o
  -6   6   4       22.29       41.76     15.84 o
  -5   6   4        4.44        6.84     11.88 o
  -4   6   4       32.08       24.87     15.59 o
  -3   6   4      816.29      836.04     29.24 o
  -2   6   4      548.10      573.09     30.20 o
  -1   6   4       63.87       52.65     26.05 o
   0   6   4      140.87      128.06     16.84 o
   1   6   4       24.94       20.37     10.79 o
   2   6   4      468.73      490.38     33.72 o
   3   6   4       46.71       72.18     14.51 o
   4   6   4        0.70      -12.10     12.10 o
   5   6   4      917.22      903.54     54.00 o
   6   6   4       62.25       64.69     21.85 o
   7   6   4       27.74        9.27     21.77 o
   8   6   4      866.40      794.78     72.12 o
   9   6   4      202.81      196.45     31.73 o
  10   6   4        9.98       25.07     29.09 o
 -10   7   4        6.16       12.51     41.21 o
  -9   7   4      895.02      767.10     92.34 o
  -8   7   4       66.17       63.47     41.36 o
  -7   7   4       19.29        4.06     17.53 o
  -6   7   4       98.53      135.86     28.23 o
  -5   7   4       42.85       29.99     14.74 o
  -4   7   4      187.42      213.83     20.88 o
  -3   7   4       95.29      110.27     18.80 o
  -2   7   4       33.83       42.49     15.49 o
  -1   7   4     1429.05     1454.54     39.97 o
   0   7   4      466.68      470.65     33.06 o
   1   7   4        1.07        3.30      9.79 o
   2   7   4       57.32       63.82     12.72 o
   3   7   4        7.44      -10.63     10.63 o
   4   7   4      108.50      107.17     14.81 o
   5   7   4       21.40       25.61     18.25 o
   6   7   4        1.34       21.30     19.58 o
   7   7   4       93.34       95.53     28.85 o
   8   7   4      103.65       88.19     25.52 o
   9   7   4        1.68       23.15     26.66 o
  10   7   4        0.78      -26.35     32.36 o
 -10   8   4       78.86      133.67     53.66 o
  -9   8   4        8.75       62.90     41.84 o
  -8   8   4      293.92      234.84     57.75 o
  -7   8   4       53.77       51.75     21.64 o
  -6   8   4       21.68       10.97     17.26 o
  -5   8   4       50.53       46.95     16.36 o
  -4   8   4      213.05      221.93     25.94 o
  -3   8   4        9.15       -6.67     14.19 o
  -2   8   4      679.70      728.30     46.04 o
  -1   8   4      110.08      120.90     16.53 o
   0   8   4      546.31      598.52     31.46 o
   1   8   4      393.49      453.91     24.21 o
   2   8   4       40.10       40.82      8.57 o
   3   8   4      146.87      119.67     33.29 o
   4   8   4       84.38       80.57     14.34 o
   5   8   4      687.07      674.36     38.32 o
   6   8   4      498.16      406.44     30.67 o
   7   8   4       14.13       46.70     21.57 o
   8   8   4       80.03       59.34     34.09 o
   9   8   4       44.54      -25.97     31.11 o
  10   8   4        0.04      -21.13     34.02 o
 -10   9   4        0.66       58.59     46.66 o
  -9   9   4       36.90       87.69     45.45 o
  -8   9   4      117.74       80.48     45.45 o
  -7   9   4       11.22       15.84     20.36 o
  -6   9   4        9.57       16.15     16.78 o
  -5   9   4      232.89      212.35     25.68 o
  -4   9   4        4.16       16.76     16.01 o
  -3   9   4       79.10       88.91     19.13 o
  -2   9   4      107.71      134.06     19.71 o
  -1   9   4     1483.44     1442.70     41.34 o
   0   9   4      119.49      167.97     17.78 o
   1   9   4        1.12        1.05      9.72 o
   2   9   4      652.09      607.79     28.76 o
   3   9   4      709.02      670.37     53.23 o
   4   9   4      102.08       85.31     30.45 o
   5   9   4      101.30      109.87     18.62 o
   6   9   4      523.14      525.37    117.67 o
   7   9   4      198.58      180.12     43.62 o
   8   9   4        0.59       20.00     32.68 o
   9   9   4      119.01       50.17     35.27 o
  10   9   4       24.12       -9.49     34.75 o
  -9  10   4       22.46      -35.05     35.05 o
  -8  10   4       13.77       18.19     38.68 o
  -7  10   4      126.54       90.58     26.11 o
  -6  10   4       47.54       33.27     19.95 o
  -5  10   4     1022.24      980.12     75.89 o
  -4  10   4       53.72       87.64     20.72 o
  -3  10   4      108.79       63.70     20.24 o
  -2  10   4       29.41       20.31     16.02 o
  -1  10   4       19.51       32.75     14.48 o
   0  10   4       24.40       23.47     14.44 o
   1  10   4      464.43      518.44     29.78 o
   2  10   4       77.75       42.70     26.56 o
   3  10   4     1039.22     1041.65     64.74 o
   4  10   4      174.41      194.78     37.60 o
   5  10   4       91.70       87.30     32.79 o
   6  10   4      267.97      285.25     62.34 o
   7  10   4       78.72       81.82     37.82 o
   8  10   4        2.73       17.24     35.39 o
   9  10   4        0.25       -5.27     35.17 o
  -9  11   4       43.49       88.82     51.50 o
  -8  11   4        0.06       -9.95     36.27 o
  -7  11   4      143.26      140.08     28.75 o
  -6  11   4      907.75      816.99     44.77 o
  -5  11   4        3.82       16.74     18.72 o
  -4  11   4       92.30       66.67     20.40 o
  -3  11   4       30.17       19.64     17.54 o
  -2  11   4        9.16       15.27     16.92 o
  -1  11   4      554.24      548.52     30.72 o
   0  11   4       84.03      105.82     16.82 o
   1  11   4      196.10      235.62     28.33 o
   2  11   4      639.99      694.77     56.94 o
   3  11   4        0.13       -0.16     25.99 o
   4  11   4        0.66      -24.72     24.72 o
   5  11   4       73.19       69.19     34.41 o
   6  11   4       32.07        8.46     32.60 o
   7  11   4      125.46      155.85     44.08 o
   8  11   4        6.52        9.87     33.32 o
   9  11   4        2.41       23.42     36.79 o
  -9  12   4      168.19      149.63     54.24 o
  -8  12   4        2.47       81.64     43.13 o
  -7  12   4       20.24       30.65     24.86 o
  -6  12   4      320.20      349.03     34.06 o
  -5  12   4      141.32      129.92     25.38 o
  -4  12   4       66.75       55.52     18.09 o
  -3  12   4       94.91       79.18     21.15 o
  -2  12   4        1.07      -15.31     15.31 o
  -1  12   4      138.00      129.53     20.82 o
   0  12   4       42.12       41.59     14.56 o
   1  12   4       40.00       44.16     13.14 o
   2  12   4       72.01       64.92     29.87 o
   3  12   4        5.00       -0.34     26.71 o
   4  12   4      414.96      329.43     46.74 o
   5  12   4      334.07      324.00     49.65 o
   6  12   4      228.99      185.38     44.55 o
   7  12   4       92.99       43.10     37.99 o
   8  12   4        0.58      -23.64     34.08 o
   9  12   4        4.27       16.63     37.37 o
  -8  13   4        1.38       78.43     58.04 o
  -7  13   4        0.04       12.23     34.12 o
  -6  13   4       11.78      -12.46     19.54 o
  -5  13   4      200.11      164.95     27.80 o
  -4  13   4      179.23      207.36     29.70 o
  -3  13   4       37.53       22.56     19.46 o
  -2  13   4       77.11       87.43     24.18 o
  -1  13   4        0.05        5.10     23.41 o
   0  13   4       51.82       64.98     19.19 o
   1  13   4      474.92      460.81     48.81 o
   2  13   4      100.25      106.56     39.00 o
   3  13   4      821.21      819.29     66.64 o
   4  13   4       10.44        7.00     31.24 o
   5  13   4      217.38      171.28     42.44 o
   6  13   4       63.23       -8.32     33.24 o
   7  13   4        0.76       -7.71     34.38 o
   8  13   4       54.63       78.78     60.39 o
  -8  14   4       59.69       56.38     50.22 o
  -7  14   4       14.71       27.86     28.38 o
  -6  14   4        1.92       11.84     21.82 o
  -5  14   4       67.16       51.65     19.53 o
  -4  14   4     1241.26     1191.25     70.40 o
  -3  14   4        5.79        0.84     19.05 o
  -2  14   4       30.69       35.63     19.15 o
  -1  14   4       94.57      151.86     25.90 o
   0  14   4      722.73      803.39    112.47 o
   1  14   4        1.50      -17.34     36.36 o
   2  14   4        0.10        3.76     26.45 o
   3  14   4        2.07       -5.21     47.70 o
   4  14   4      735.68      901.75     74.73 o
   5  14   4       29.61       17.82     46.35 o
   6  14   4       66.76       72.84     69.51 o
   7  14   4        0.85       -7.72     36.86 o
   8  14   4        1.91       -9.82     69.48 o
  -7  15   4       22.08       13.34     26.30 o
  -6  15   4       14.02       10.27     22.99 o
  -5  15   4       21.12        1.50     20.97 o
  -4  15   4      377.92      423.16     37.35 o
  -3  15   4      260.77      227.31     53.52 o
  -2  15   4       87.75       73.52     21.52 o
  -1  15   4       44.42       57.73     20.67 o
   0  15   4       10.82      -11.99     25.61 o
   1  15   4       56.72       46.09     31.44 o
   2  15   4      207.88      177.53     40.13 o
   3  15   4      120.78       89.72     35.99 o
   4  15   4       17.49       36.87     35.40 o
   5  15   4      206.77      208.24     48.43 o
   6  15   4        6.55       12.11     36.46 o
   7  15   4       30.51       16.27     42.03 o
  -7  16   4      197.92      205.42     55.81 o
  -6  16   4       86.94       75.98     28.88 o
  -5  16   4      239.21      234.73     36.69 o
  -4  16   4        0.19        4.21     36.81 o
  -3  16   4      161.22      161.03     26.40 o
  -2  16   4       58.68      129.13     24.62 o
  -1  16   4        6.95       10.88     22.71 o
   0  16   4       43.41       40.37     28.89 o
   1  16   4        3.51       14.26     47.18 o
   2  16   4        2.25       -7.86     28.30 o
   3  16   4      441.79      482.25     58.35 o
   4  16   4        8.70       22.13     36.17 o
   5  16   4        7.69        8.93     35.96 o
   6  16   4        6.78      -36.92     36.92 o
   7  16   4        5.17      -26.14     51.92 o
  -6  17   4        7.12       -0.91     31.13 o
  -5  17   4        3.18      -24.68     24.88 o
  -4  17   4       60.16       35.70     29.91 o
  -3  17   4       50.82      122.03     35.29 o
  -2  17   4      326.22      309.13     44.02 o
  -1  17   4        4.96       -0.59     27.16 o
   0  17   4        9.58      -26.52     41.75 o
   1  17   4       93.70      128.91     38.82 o
   2  17   4      126.93      126.93     40.36 o
   3  17   4      219.81      143.44     42.63 o
   4  17   4       27.37       13.36     35.18 o
   5  17   4        7.57      -33.89     35.50 o
   6  17   4       69.97      -17.80     37.16 o
  -5  18   4      269.66      288.34     64.42 o
  -4  18   4        5.64        0.33     61.69 o
  -3  18   4      136.19      130.55     34.05 o
  -2  18   4      238.97      231.32     58.00 o
  -1  18   4       47.65       55.91     32.17 o
   0  18   4        0.43       37.77     32.52 o
   1  18   4      407.92      476.99     58.82 o
   2  18   4       34.93       27.45     35.08 o
   3  18   4      257.40      299.88     53.63 o
   4  18   4        2.22       -3.90     36.86 o
   5  18   4        0.71       22.86     40.20 o
  -4  19   4        3.67       -7.45     38.54 o
  -3  19   4      246.91      225.91     42.01 o
  -2  19   4       14.71       14.15     30.95 o
  -1  19   4       32.55      -16.39     45.07 o
   0  19   4        1.08       -9.97     31.28 o
   1  19   4       11.08      -13.84     33.03 o
   2  19   4       70.77        4.07     64.87 o
   3  19   4       91.52       -1.24     39.35 o
   4  19   4        0.00      -17.23     36.59 o
  -2  20   4       12.20      -37.13     37.13 o
  -1  20   4        0.10      -30.03     30.03 o
   0  20   4       51.07       26.68     36.31 o
   1  20   4      152.10       75.68     41.12 o
   2  20   4       59.81       59.66     40.88 o
 -10   1   5       21.81      -18.22     38.54 o
  -9   1   5       13.10        0.65     39.23 o
  -8   1   5      214.28      180.85     58.68 o
  -7   1   5      975.56      987.98    165.11 o
  -6   1   5       72.77       73.12     25.82 o
  -5   1   5       49.18       63.64     23.36 o
  -4   1   5      357.31      394.22     40.32 o
  -3   1   5      720.78      735.09     33.23 o
  -2   1   5        0.09       -7.31      7.31 o
  -1   1   5      261.77      277.31     16.58 o
   0   1   5      243.02      274.37     18.33 o
   1   1   5     2193.52     2262.17     52.47 o
   2   1   5      159.93      206.02     19.10 o
   3   1   5        5.73        8.30     15.09 o
   4   1   5      455.55      556.57     49.36 o
   5   1   5      452.82      443.77     39.16 o
   6   1   5      164.57      209.24     37.60 o
   7   1   5      191.85      185.47     31.27 o
   8   1   5      453.29      385.66     37.11 o
   9   1   5      254.40      263.92     35.25 o
  10   1   5       55.21      101.56     30.90 o
 -10   2   5       85.15      125.00     52.75 o
  -9   2   5        2.01      -13.82     36.80 o
  -8   2   5        3.84       34.83     38.60 o
  -7   2   5      210.44      288.84     56.63 o
  -6   2   5      301.90      324.54     46.24 o
  -5   2   5      135.66      107.10     26.51 o
  -4   2   5        0.00      -16.55     16.55 o
  -3   2   5       51.38       47.86      7.71 o
  -2   2   5      312.24      362.43     15.49 o
  -1   2   5        3.40       -6.21      8.20 o
   0   2   5      991.11     1029.28     34.75 o
   1   2   5      341.70      391.27     25.24 o
   2   2   5       95.03       70.82     16.38 o
   3   2   5      799.35      932.51     36.56 o
   4   2   5      329.00      371.85     35.56 o
   5   2   5        3.47        0.60     21.29 o
   6   2   5        7.51       11.97     24.00 o
   7   2   5      178.57      205.87     30.21 o
   8   2   5       11.51       38.06     22.20 o
   9   2   5      904.85      898.95     53.94 o
  10   2   5      131.48      144.54     31.81 o
 -10   3   5       31.64       60.96     47.72 o
  -9   3   5        5.74        7.05     38.20 o
  -8   3   5       48.48       60.27     42.62 o
  -7   3   5      465.83      404.36     64.72 o
  -6   3   5       17.18       -1.14     21.57 o
  -5   3   5      145.94      139.18     28.20 o
  -4   3   5     1174.67     1199.53     32.95 o
  -3   3   5     1024.02      999.14     27.47 o
  -2   3   5      576.57      550.50     20.52 o
  -1   3   5     4467.61     4566.10     77.51 o
   0   3   5       55.29       48.09     12.88 o
   1   3   5      188.04      204.29     18.35 o
   2   3   5       13.79       17.81     13.84 o
   3   3   5      126.52      126.24     18.04 o
   4   3   5        0.00       -2.18     14.29 o
   5   3   5       58.43       54.95     30.26 o
   6   3   5        0.84       -7.83     22.90 o
   7   3   5      682.92      745.32     52.37 o
   8   3   5      811.73      807.53     45.42 o
   9   3   5      100.97      109.81     27.22 o
  10   3   5      218.94      207.51     50.35 o
 -10   4   5       28.15       80.39     46.74 o
  -9   4   5      534.87      529.66     80.65 o
  -8   4   5       33.76       29.71     38.21 o
  -7   4   5        2.05       25.69     36.28 o
  -6   4   5      104.10       54.70     33.57 o
  -5   4   5       75.36      109.58     13.65 o
  -4   4   5      216.72      247.10     14.74 o
  -3   4   5      157.41      178.39     13.48 o
  -2   4   5      764.60      773.24     23.79 o
  -1   4   5      413.30      458.49     27.39 o
   0   4   5      984.44      977.47     36.54 o
   1   4   5       50.29       81.96     14.11 o
   2   4   5      405.12      459.70     31.99 o
   3   4   5      187.66      216.72     22.69 o
   4   4   5       27.64       40.43     15.05 o
   5   4   5     1676.30     1806.08    109.09 o
   6   4   5        2.71       13.57     24.61 o
   7   4   5      689.99      672.54     45.99 o
   8   4   5        0.01       -8.15     33.56 o
   9   4   5        0.04        3.43     29.57 o
  10   4   5      151.11      104.53     28.43 o
 -10   5   5        0.04       46.29     45.34 o
  -9   5   5       86.90      154.99     54.93 o
  -8   5   5      380.40      283.78     78.87 o
  -7   5   5       23.14       34.09     37.23 o
  -6   5   5      346.34      368.97     30.31 o
  -5   5   5       72.80       81.04     10.55 o
  -4   5   5       37.63       44.12     10.12 o
  -3   5   5       69.32       74.58     11.44 o
  -2   5   5       24.45       23.58     13.27 o
  -1   5   5     2401.49     2501.38     57.50 o
   0   5   5       56.46       44.07     13.00 o
   1   5   5      156.35      190.65     26.67 o
   2   5   5      760.35      682.45     37.10 o
   3   5   5       51.05       56.84     19.39 o
   4   5   5      424.27      411.37     34.67 o
   5   5   5      332.29      335.20     37.38 o
   6   5   5      227.72      264.49     21.15 o
   7   5   5      567.57      603.50     65.42 o
   8   5   5      110.00       84.85     29.00 o
   9   5   5        2.70      -17.96     25.12 o
  10   5   5       15.83       -2.79     27.94 o
 -10   6   5       37.83       25.95     79.81 o
  -9   6   5       32.58       33.41     43.17 o
  -8   6   5       18.52      -14.65     35.75 o
  -7   6   5       63.79       77.24     41.40 o
  -6   6   5       52.31       37.20     15.17 o
  -5   6   5      124.85      128.88     14.74 o
  -4   6   5     1307.23     1255.52     35.47 o
  -3   6   5      362.39      356.54     25.80 o
  -2   6   5      208.09      232.61     20.86 o
  -1   6   5      347.81      319.23     23.22 o
   0   6   5      396.20      404.84     24.58 o
   1   6   5       20.50       29.59     13.54 o
   2   6   5        7.31       -1.72     14.76 o
   3   6   5       43.85       39.24     18.79 o
   4   6   5      191.71      185.50     27.44 o
   5   6   5       25.06       41.43     29.64 o
   6   6   5      258.79      262.39     31.29 o
   7   6   5      680.42      665.70     60.07 o
   8   6   5       14.55        7.82     25.92 o
   9   6   5        5.61      -12.29     28.47 o
  10   6   5       49.02       14.97     37.98 o
 -10   7   5       66.28       73.47     64.45 o
  -9   7   5      430.15      504.52    108.96 o
  -8   7   5       10.06       33.70     38.70 o
  -7   7   5       25.60        9.88     36.24 o
  -6   7   5        2.82       12.33     16.48 o
  -5   7   5      261.15      274.31     23.27 o
  -4   7   5      189.42      241.14     22.11 o
  -3   7   5       86.99       93.38     19.14 o
  -2   7   5      951.95      906.88     39.07 o
  -1   7   5      888.66      879.41     38.66 o
   0   7   5      237.85      266.71     21.90 o
   1   7   5      470.86      533.66     28.12 o
   2   7   5       41.78       41.88     17.57 o
   3   7   5      114.81      119.76     21.78 o
   4   7   5       35.21       44.57     20.99 o
   5   7   5      248.13      244.40     27.12 o
   6   7   5      485.56      507.26     37.45 o
   7   7   5      155.48      171.76     30.33 o
   8   7   5       55.58       89.34     32.89 o
   9   7   5      249.30      240.41     47.76 o
  10   7   5        1.11       -0.34     36.60 o
 -10   8   5        4.99       36.14     43.04 o
  -9   8   5       81.51       39.28     62.04 o
  -8   8   5      174.61      140.20     50.72 o
  -7   8   5        0.60       -3.41     35.17 o
  -6   8   5       28.66       17.36     18.11 o
  -5   8   5        3.24       -3.33     14.84 o
  -4   8   5      204.64      234.13     29.56 o
  -3   8   5       72.22       79.83     18.79 o
  -2   8   5       11.17       17.99     23.32 o
  -1   8   5       24.30       35.91     15.95 o
   0   8   5     1168.62     1199.27     38.80 o
   1   8   5        2.15      -10.53     12.18 o
   2   8   5      524.22      538.31     27.09 o
   3   8   5      115.91      127.49     23.73 o
   4   8   5      693.57      708.80     41.91 o
   5   8   5     2398.85     2351.55     70.84 o
   6   8   5       30.60       16.27     24.44 o
   7   8   5      953.27      873.40     76.60 o
   8   8   5       80.01       95.14     41.43 o
   9   8   5       54.75        3.47     35.62 o
  -9   9   5      196.90      339.05     68.91 o
  -8   9   5      113.71      153.84     54.13 o
  -7   9   5       16.50       36.13     38.58 o
  -6   9   5        0.88      -12.75     17.15 o
  -5   9   5      336.95      298.90     28.23 o
  -4   9   5      355.72      359.40     40.01 o
  -3   9   5      118.05      146.65     22.52 o
  -2   9   5      175.25      186.52     25.02 o
  -1   9   5       29.78       62.10     18.29 o
   0   9   5       37.56       24.94     14.21 o
   1   9   5      213.56      237.28     27.36 o
   2   9   5        8.92       27.81     13.37 o
   3   9   5        2.39       -5.05     16.58 o
   4   9   5      230.68      202.30     19.79 o
   5   9   5        0.10      -10.21     20.14 o
   6   9   5       36.87       43.76     34.18 o
   7   9   5        6.41      -22.59     31.32 o
   8   9   5        0.30       -1.55     34.66 o
   9   9   5       72.55       88.22     55.73 o
  -9  10   5        4.68       44.92     45.92 o
  -8  10   5       73.82       66.14     43.80 o
  -7  10   5      148.07      174.25     51.56 o
  -6  10   5      246.84      272.02     41.54 o
  -5  10   5      225.62      231.08     26.94 o
  -4  10   5      579.36      564.19     36.49 o
  -3  10   5        6.10       -8.14     16.29 o
  -2  10   5        1.52       -8.60     13.25 o
  -1  10   5      240.94      245.12     22.89 o
   0  10   5      257.29      235.54     25.91 o
   1  10   5       35.36       30.81     11.67 o
   2  10   5       72.07       63.97     18.06 o
   3  10   5      357.37      370.60     47.15 o
   4  10   5      106.14      112.85     35.31 o
   5  10   5       38.07       18.27     29.82 o
   6  10   5       37.89       -1.89     30.28 o
   7  10   5      133.46      116.29     62.87 o
   8  10   5       39.32       21.71     38.62 o
   9  10   5       23.51      -34.69     34.69 o
  -9  11   5       32.91       64.20     48.28 o
  -8  11   5        9.61       16.08     38.22 o
  -7  11   5        6.99       31.32     40.15 o
  -6  11   5       59.18       28.72     21.54 o
  -5  11   5      136.11      171.86     25.67 o
  -4  11   5      195.78      181.41     26.33 o
  -3  11   5        5.74       -7.44     17.50 o
  -2  11   5       19.42       19.62     18.08 o
  -1  11   5       40.86       54.97     17.13 o
   0  11   5        0.65       -2.58     14.24 o
   1  11   5      138.36      186.75     19.93 o
   2  11   5       82.96       63.40     33.93 o
   3  11   5      252.84      290.77     43.76 o
   4  11   5        4.61       26.88     53.99 o
   5  11   5      395.97      368.27     52.95 o
   6  11   5       21.81       34.96     35.83 o
   7  11   5        8.31       45.87     38.58 o
   8  11   5       42.11       35.72     40.97 o
   9  11   5       21.26       13.91     38.96 o
  -8  12   5       37.17       39.85     65.23 o
  -7  12   5       99.83       49.55     41.03 o
  -6  12   5       44.73       38.42     23.62 o
  -5  12   5       23.78       36.32     20.91 o
  -4  12   5      236.32      275.22     31.11 o
  -3  12   5      199.09      124.13     22.63 o
  -2  12   5      209.50      260.34     28.74 o
  -1  12   5      132.95      125.06     22.45 o
   0  12   5       13.27       10.52     24.76 o
   1  12   5      164.96      186.26     37.52 o
   2  12   5      656.44      651.29     52.92 o
   3  12   5      739.79      621.92     59.46 o
   4  12   5      308.80      319.99     47.72 o
   5  12   5      145.22      144.85     42.98 o
   6  12   5      513.04      471.01     62.32 o
   7  12   5       27.55       18.96     37.00 o
   8  12   5       30.09        3.65     38.86 o
  -8  13   5        3.35       57.52     58.62 o
  -7  13   5       29.77       42.22     39.45 o
  -6  13   5       19.30       41.64     24.08 o
  -5  13   5        7.91      -17.62     19.83 o
  -4  13   5       18.84       19.94     20.01 o
  -3  13   5      611.02      665.69     42.39 o
  -2  13   5       21.73       -7.51     18.43 o
  -1  13   5        5.64       15.30     17.31 o
   0  13   5       51.62       39.96     20.08 o
   1  13   5      275.74      278.99     42.75 o
   2  13   5      150.80      169.24     39.28 o
   3  13   5      189.76      141.37     39.46 o
   4  13   5       90.12       81.87     55.93 o
   5  13   5       24.19       51.60     35.73 o
   6  13   5       55.17      105.58     43.05 o
   7  13   5        1.32       -8.17     37.18 o
   8  13   5      187.87      217.69     56.81 o
  -7  14   5        3.29       34.56     40.43 o
  -6  14   5       73.19       84.84     27.94 o
  -5  14   5       11.40       34.04     25.38 o
  -4  14   5      202.72      117.13     67.67 o
  -3  14   5      126.63      122.05     30.00 o
  -2  14   5       14.18       19.09     29.30 o
  -1  14   5      139.34      152.13     27.15 o
   0  14   5      521.72      498.70     51.55 o
   1  14   5        4.49       40.24     29.71 o
   2  14   5      131.09       96.78     45.31 o
   3  14   5        3.40      -27.64     28.52 o
   4  14   5        6.69        0.00     32.54 o
   5  14   5        5.83       20.60     35.54 o
   6  14   5        5.62      -40.62     40.62 o
   7  14   5        3.28      -10.26     37.80 o
  -7  15   5        3.24       28.49     65.68 o
  -6  15   5        2.11       21.70     30.68 o
  -5  15   5        7.30      -22.15     22.15 o
  -4  15   5        1.76       18.16     24.54 o
  -3  15   5       56.38       43.85     33.36 o
  -2  15   5        1.84       -5.86     24.15 o
  -1  15   5      137.02      146.47     34.40 o
   0  15   5       80.35       98.21     35.32 o
   1  15   5      369.17      392.34     50.73 o
   2  15   5        3.00       -7.67     29.88 o
   3  15   5      163.82      197.20     44.16 o
   4  15   5        3.06       12.65     34.30 o
   5  15   5        1.66       78.43     42.93 o
   6  15   5       31.04        8.84     40.89 o
   7  15   5       10.30       20.36     44.25 o
  -6  16   5        5.64       13.05     30.88 o
  -5  16   5        2.79        1.26     21.48 o
  -4  16   5        0.40       25.78     24.89 o
  -3  16   5       14.49        7.67     37.19 o
  -2  16   5       27.08        4.15     44.14 o
  -1  16   5       18.03       14.61     29.10 o
   0  16   5      452.19      402.55     50.51 o
   1  16   5       38.25      -16.27     28.62 o
   2  16   5        0.41      -20.03     30.53 o
   3  16   5      112.75       56.31     38.80 o
   4  16   5       60.23       50.52     39.42 o
   5  16   5        2.52       27.00     38.18 o
   6  16   5       21.02       25.67     39.72 o
  -5  17   5       43.51       14.42     26.93 o
  -4  17   5       23.41      -22.55     36.39 o
  -3  17   5      366.22      351.39     45.64 o
  -2  17   5        0.48       36.35     27.41 o
  -1  17   5      133.71      100.47     35.41 o
   0  17   5        4.53      -20.92     28.31 o
   1  17   5      142.20      194.89     42.65 o
   2  17   5        2.99       19.65     32.68 o
   3  17   5       26.07       -1.47     33.76 o
   4  17   5        2.82      -16.66     35.52 o
   5  17   5       16.62       17.98     62.06 o
  -4  18   5       26.70       86.11     31.89 o
  -3  18   5        1.02       37.84     30.97 o
  -2  18   5       61.48       57.76     32.32 o
  -1  18   5       71.47       61.64     34.83 o
   0  18   5        0.00       -6.91     29.99 o
   1  18   5        0.03      -25.87     40.15 o
   2  18   5       15.23      -30.02     34.07 o
   3  18   5       22.57       -5.78     36.30 o
   4  18   5        0.23       20.94     67.03 o
  -3  19   5       11.17       -4.00     37.36 o
  -2  19   5      133.59      142.68     40.25 o
  -1  19   5       39.50       22.78     33.97 o
   0  19   5        9.40       12.47     34.53 o
   1  19   5        7.85       -0.55     34.48 o
   2  19   5      119.20       89.25     41.47 o
   3  19   5       17.26       76.97     43.61 o
 -10   0   6        0.00       48.24     72.12 o
  -9   0   6       61.92      233.37     81.36 o
  -8   0   6      289.73      109.50     71.21 o
  -7   0   6      547.06      362.34     89.82 o
  -6   0   6     1849.47     1693.98    153.57 o
  -5   0   6        9.38       14.95     29.44 o
  -4   0   6      146.14      127.42     37.34 o
  -3   0   6       37.53       30.71     14.10 o
  -2   0   6     1696.18     1691.84     46.69 o
  -1   0   6     1673.15     1735.96     57.09 o
   0   0   6      133.68      140.97     26.34 o
   1   0   6      188.86      218.21     30.25 o
   2   0   6       10.80       24.01     24.60 o
   3   0   6      362.31      454.77     36.17 o
   4   0   6      128.78       87.11     38.16 o
   5   0   6      271.06      242.00     51.23 o
   6   0   6     1137.45     1273.44     97.54 o
   7   0   6      190.47      196.19     51.77 o
   8   0   6        8.10       -9.39     41.34 o
   9   0   6       72.99      106.41     43.61 o
  10   0   6       54.55       16.03     41.62 o
 -10   1   6        2.27       88.63     51.07 o
  -9   1   6        3.08        3.36     40.75 o
  -8   1   6      130.27      147.40     51.46 o
  -7   1   6       43.18       12.87     35.43 o
  -6   1   6       97.64       99.17     42.77 o
  -5   1   6       83.66       80.61     25.65 o
  -4   1   6       37.92       12.92     20.09 o
  -3   1   6        9.79       -7.46      7.46 o
  -2   1   6       23.29       21.91      9.06 o
  -1   1   6       17.26       27.01     11.69 o
   0   1   6     1424.92     1445.32     46.18 o
   1   1   6      697.14      735.89     34.34 o
   2   1   6      314.49      293.06     32.38 o
   3   1   6        0.27        3.55     19.13 o
   4   1   6        1.28       -3.27     20.77 o
   5   1   6      115.39      110.27     25.69 o
   6   1   6      179.69      177.50     31.64 o
   7   1   6      618.44      693.46     86.06 o
   8   1   6      106.75       56.21     30.78 o
   9   1   6      646.13      541.28     46.13 o
  10   1   6       28.59       34.64     52.56 o
 -10   2   6       27.02      124.11     53.35 o
  -9   2   6        3.43       30.01     42.99 o
  -8   2   6        4.37       24.81     38.16 o
  -7   2   6        7.11       62.01     40.76 o
  -6   2   6       28.90      -12.38     29.95 o
  -5   2   6      228.25      280.55     37.15 o
  -4   2   6      171.17      188.86     53.86 o
  -3   2   6      497.62      522.01     38.67 o
  -2   2   6        3.75       -8.67      8.67 o
  -1   2   6      264.59      299.63     26.24 o
   0   2   6      394.80      386.53     30.00 o
   1   2   6        1.26       10.94     14.49 o
   2   2   6      416.99      442.60     26.93 o
   3   2   6      840.11      854.28     79.68 o
   4   2   6      335.83      386.59     30.27 o
   5   2   6      194.96      209.78     35.42 o
   6   2   6      237.37      261.04     38.92 o
   7   2   6      626.18      597.53     47.25 o
   8   2   6      204.33      239.88     38.03 o
   9   2   6       20.97        5.01     26.91 o
  10   2   6        0.04       40.72     29.03 o
 -10   3   6        0.97       40.77     46.49 o
  -9   3   6        3.40       -7.35     35.76 o
  -8   3   6       73.64       85.64     53.74 o
  -7   3   6        3.60      -21.85     31.97 o
  -6   3   6       14.44       19.79     35.01 o
  -5   3   6      410.72      444.79     50.89 o
  -4   3   6       81.58       83.07     15.24 o
  -3   3   6       32.72       39.45      9.88 o
  -2   3   6        8.23       -2.13     11.13 o
  -1   3   6      118.23       94.96     16.50 o
   0   3   6       88.31       74.44     15.84 o
   1   3   6      306.14      311.84     23.55 o
   2   3   6        9.10      -10.77     13.32 o
   3   3   6       49.41       12.14     15.71 o
   4   3   6     1335.43     1277.25     47.70 o
   5   3   6      411.20      429.13     32.05 o
   6   3   6      143.46      141.60     32.58 o
   7   3   6      403.89      367.70     44.21 o
   8   3   6      152.55      145.00     30.17 o
   9   3   6       81.03       76.92     27.50 o
  10   3   6       61.69       11.01     29.48 o
 -10   4   6        3.42       33.73     45.55 o
  -9   4   6       12.43       54.29     49.01 o
  -8   4   6      596.38      543.96     81.64 o
  -7   4   6      236.24      204.66     54.18 o
  -6   4   6      210.86      173.57     48.82 o
  -5   4   6       68.43       52.00     29.35 o
  -4   4   6      251.70      259.98     19.36 o
  -3   4   6        1.36       -4.88     12.05 o
  -2   4   6       42.83       44.72     14.60 o
  -1   4   6       39.70       24.35     10.86 o
   0   4   6      621.36      550.49     28.65 o
   1   4   6       58.21       70.72     17.65 o
   2   4   6       43.54       30.60     16.66 o
   3   4   6      576.39      551.88     36.57 o
   4   4   6      267.95      271.12     25.23 o
   5   4   6       65.94       80.48     19.87 o
   6   4   6        8.05       13.51     25.73 o
   7   4   6      186.57      159.46     35.82 o
   8   4   6      105.74       81.42     30.68 o
   9   4   6       28.00        3.53     24.55 o
  10   4   6        0.48       13.34     60.86 o
 -10   5   6       49.98      159.38     61.24 o
  -9   5   6       28.57       46.77     57.45 o
  -8   5   6       14.30       15.07     38.40 o
  -7   5   6       95.87       81.08     66.36 o
  -6   5   6       71.39       99.64     44.18 o
  -5   5   6      335.63      331.61     42.71 o
  -4   5   6      460.65      458.76     18.88 o
  -3   5   6        0.79        8.13     10.95 o
  -2   5   6      502.76      558.82     36.43 o
  -1   5   6        3.94      -12.06     12.06 o
   0   5   6        0.26        8.32     10.61 o
   1   5   6       12.92      -11.86     14.09 o
   2   5   6       95.13      102.32     25.20 o
   3   5   6       90.26       82.12     27.54 o
   4   5   6       49.15       50.25     23.28 o
   5   5   6      773.70      844.70     59.99 o
   6   5   6      135.07      103.21     30.46 o
   7   5   6       11.41      -22.68     22.68 o
   8   5   6       29.72       50.85     30.26 o
   9   5   6        2.40        2.98     29.36 o
  -9   6   6       20.49       23.55     41.81 o
  -8   6   6      228.02      238.68     60.88 o
  -7   6   6      235.18      236.72     57.59 o
  -6   6   6        5.30      -16.76     30.80 o
  -5   6   6      458.17      483.54     37.33 o
  -4   6   6      341.30      364.91     27.32 o
  -3   6   6       46.72       48.67     22.09 o
  -2   6   6       92.80      100.23     17.95 o
  -1   6   6      499.40      543.69     42.24 o
   0   6   6     1202.21     1122.05     39.28 o
   1   6   6        4.23        6.81     13.24 o
   2   6   6     1461.56     1319.44     59.24 o
   3   6   6      320.63      369.07     35.63 o
   4   6   6       82.38       86.05     25.66 o
   5   6   6       41.53       59.29     26.10 o
   6   6   6       11.61        8.71     25.84 o
   7   6   6      184.40      143.64     31.14 o
   8   6   6       64.31       80.39     35.84 o
   9   6   6        9.23       15.83     37.34 o
  -9   7   6      181.11      208.59     58.37 o
  -8   7   6        0.78        2.86     41.14 o
  -7   7   6       12.10        3.43     55.53 o
  -6   7   6      136.77       95.74     43.56 o
  -5   7   6      104.20       95.54     18.86 o
  -4   7   6        2.20        8.90     15.32 o
  -3   7   6       67.20       91.54     18.89 o
  -2   7   6      159.01      132.73     19.17 o
  -1   7   6      161.27      186.98     22.24 o
   0   7   6      156.12      162.27     19.97 o
   1   7   6        2.03       27.82     14.06 o
   2   7   6       31.23       37.04     21.17 o
   3   7   6      585.84      566.69     41.95 o
   4   7   6        6.79       17.04     29.24 o
   5   7   6      175.58      186.17     32.42 o
   6   7   6       61.46       30.68     29.16 o
   7   7   6       75.24       83.41     40.02 o
   8   7   6       15.55      -12.61     33.69 o
   9   7   6      143.96      177.15     48.51 o
  -9   8   6      292.37      269.40     77.80 o
  -8   8   6       67.23       81.25     48.00 o
  -7   8   6        6.36       50.27     41.94 o
  -6   8   6       66.01       78.09     42.24 o
  -5   8   6       12.77       18.42     18.02 o
  -4   8   6        0.16      -13.24     16.46 o
  -3   8   6        5.58        2.52     16.05 o
  -2   8   6      375.15      368.89     31.27 o
  -1   8   6      463.56      458.01     29.76 o
   0   8   6      312.76      312.68     34.74 o
   1   8   6      238.58      294.17     23.31 o
   2   8   6        0.37       -6.41     17.10 o
   3   8   6       27.69       -2.36     19.32 o
   4   8   6      516.11      576.07     56.58 o
   5   8   6      508.36      545.30     43.40 o
   6   8   6       64.58       58.44     35.75 o
   7   8   6      130.36      138.77     45.69 o
   8   8   6      142.02      107.00     45.06 o
   9   8   6       11.09       15.53     38.01 o
  -9   9   6        0.89       68.85     47.72 o
  -8   9   6        7.58       60.97     43.37 o
  -7   9   6       71.55       71.04     48.85 o
  -6   9   6      124.75       51.43     39.60 o
  -5   9   6       27.05       25.27     19.02 o
  -4   9   6      974.68      947.09     81.15 o
  -3   9   6       22.78        8.89     17.90 o
  -2   9   6        0.27       12.22     16.00 o
  -1   9   6        1.05        9.54     14.02 o
   0   9   6      264.89      267.79     24.57 o
   1   9   6       29.30       -0.57     14.80 o
   2   9   6        0.42      -15.89     15.89 o
   3   9   6      711.98      744.08     42.87 o
   4   9   6       13.58       -2.15     21.18 o
   5   9   6       83.42       96.06     36.80 o
   6   9   6       16.30       15.73     43.03 o
   7   9   6      388.10      395.91     69.44 o
   8   9   6        0.29       -6.52     38.74 o
   9   9   6       47.47       70.02     42.73 o
  -8  10   6        5.43       46.69     44.35 o
  -7  10   6       11.39        9.97     38.29 o
  -6  10   6      140.47      140.93     79.54 o
  -5  10   6      160.06      159.93     50.27 o
  -4  10   6      345.50      341.99     31.58 o
  -3  10   6      125.96      124.64     23.48 o
  -2  10   6       24.77       18.95     18.33 o
  -1  10   6        1.48       18.58     16.76 o
   0  10   6       21.60       32.02     16.35 o
   1  10   6       49.89       21.89     15.61 o
   2  10   6      299.94      293.53     27.99 o
   3  10   6       84.19      102.19     34.17 o
   4  10   6      638.68      664.68     64.03 o
   5  10   6      905.09      989.28     78.30 o
   6  10   6       46.26       49.47     52.06 o
   7  10   6       27.38       38.38     37.03 o
   8  10   6        9.54       30.13     41.95 o
  -8  11   6        9.38        4.45     40.81 o
  -7  11   6        0.80       42.99     49.60 o
  -6  11   6      378.92      388.77    158.74 o
  -5  11   6       10.27        8.95     25.24 o
  -4  11   6       13.09       16.23     24.72 o
  -3  11   6      107.80       86.22     23.62 o
  -2  11   6       10.24        0.81     21.96 o
  -1  11   6       23.98      -13.86     17.28 o
   0  11   6        5.39        2.50     15.06 o
   1  11   6      618.69      669.30     41.66 o
   2  11   6      274.98      318.52     45.94 o
   3  11   6      163.44      134.40     39.08 o
   4  11   6       92.02       47.90     33.92 o
   5  11   6      185.92      261.37     82.54 o
   6  11   6       53.06        7.17     34.77 o
   7  11   6      105.97      152.70     66.12 o
   8  11   6       86.65      106.58    106.30 o
  -8  12   6       40.55      166.71     57.32 o
  -7  12   6       17.55       28.35     41.20 o
  -6  12   6      226.95      268.20     76.86 o
  -5  12   6        8.22        3.61     22.38 o
  -4  12   6        1.24        7.30     21.07 o
  -3  12   6       40.90        7.85     21.99 o
  -2  12   6        1.26       -1.87     18.69 o
  -1  12   6       25.34       32.21     19.57 o
   0  12   6        2.27       16.39     27.38 o
   1  12   6      756.28      777.98     62.99 o
   2  12   6     1459.58     1374.48    244.26 o
   3  12   6      156.77       98.66     75.99 o
   4  12   6        0.07       23.07     31.49 o
   5  12   6       89.79      115.94     73.62 o
   6  12   6       10.30      -25.24     42.61 o
   7  12   6       20.94       27.33     40.65 o
  -7  13   6        3.60       15.81     49.98 o
  -6  13   6       74.41       44.58     83.09 o
  -5  13   6       28.10       29.01     23.88 o
  -4  13   6      120.08      107.06     28.01 o
  -3  13   6       66.83       76.15     25.32 o
  -2  13   6       85.11       64.38     25.27 o
  -1  13   6      135.25      132.55     26.93 o
   0  13   6       41.28       42.53     28.93 o
   1  13   6      153.78       99.42     34.70 o
   2  13   6        7.63       -1.64     37.34 o
   3  13   6       47.55       41.74     34.09 o
   4  13   6      608.44      629.64    112.69 o
   5  13   6       26.84       82.98     39.21 o
   6  13   6        3.45       26.80     58.21 o
   7  13   6       96.39       91.11     46.73 o
  -6  14   6       41.53       50.06     63.93 o
  -5  14   6       65.93       72.38     46.34 o
  -4  14   6       34.63       17.68     25.05 o
  -3  14   6      632.98      557.18     59.38 o
  -2  14   6      166.14      235.01     37.15 o
  -1  14   6       45.84       41.05     28.30 o
   0  14   6      171.48      190.59     39.94 o
   1  14   6        4.02      -26.56     26.56 o
   2  14   6        4.54        3.47     50.26 o
   3  14   6       31.74       22.57     33.75 o
   4  14   6      145.92      117.02     43.53 o
   5  14   6       14.81      -26.35     73.64 o
   6  14   6       77.09       53.44     48.41 o
  -6  15   6        3.08       63.14     43.76 o
  -5  15   6       17.96       15.77     31.31 o
  -4  15   6        6.62       15.92     24.71 o
  -3  15   6      134.28      117.03     33.08 o
  -2  15   6       13.11       31.64     28.29 o
  -1  15   6      849.00      798.14     80.30 o
   0  15   6      190.48      215.69     42.34 o
   1  15   6      101.00       38.70     32.40 o
   2  15   6       26.95        4.35     30.79 o
   3  15   6       78.48       21.70     35.07 o
   4  15   6       71.01        7.35     76.47 o
   5  15   6        4.58      -22.49     37.20 o
   6  15   6        7.46       18.45     41.68 o
  -5  16   6       62.29      139.32     39.63 o
  -4  16   6       18.70       -5.71     23.18 o
  -3  16   6        0.75      -33.23     33.23 o
  -2  16   6       10.30       29.61     28.81 o
  -1  16   6       77.22       84.39     34.64 o
   0  16   6      468.32      442.42    115.10 o
   1  16   6      150.79      145.93     42.10 o
   2  16   6        7.72      -19.93     31.55 o
   3  16   6      156.13      200.03     47.74 o
   4  16   6       38.27       37.87     38.60 o
   5  16   6        0.00      -15.96     37.73 o
  -4  17   6       13.42        0.13     37.34 o
  -3  17   6       49.28       37.75     30.41 o
  -2  17   6      109.51      179.13     40.49 o
  -1  17   6       80.15       86.07     35.37 o
   0  17   6      128.61      149.21     64.52 o
   1  17   6       81.45      135.09     42.44 o
   2  17   6      138.81       87.60     41.70 o
   3  17   6       90.72       58.27     40.24 o
   4  17   6        1.05      -32.44     35.08 o
  -2  18   6      424.31      428.08     58.26 o
  -1  18   6       75.34       74.44     36.88 o
   0  18   6        0.40      -28.40     28.40 o
   1  18   6      120.57       87.47     40.55 o
   2  18   6      119.97      130.77     45.06 o
  -9   1   7       16.75       21.45     49.01 o
  -8   1   7       54.48       82.94     46.45 o
  -7   1   7       56.80       36.49     39.26 o
  -6   1   7       37.67       44.93     37.97 o
  -5   1   7       60.49       55.02     36.19 o
  -4   1   7      103.71       71.63     31.01 o
  -3   1   7      478.05      503.24     39.75 o
  -2   1   7     1028.61      976.74     34.53 o
  -1   1   7      511.27      519.40     27.56 o
   0   1   7       15.17      -12.07     12.61 o
   1   1   7        1.30       -7.28     13.02 o
   2   1   7      425.58      479.28     29.41 o
   3   1   7        1.39       -5.86     15.32 o
   4   1   7      109.11      162.82     22.57 o
   5   1   7      232.28      282.74     30.32 o
   6   1   7       12.76       -8.18     50.44 o
   7   1   7        8.96       47.88     31.69 o
   8   1   7       24.71       67.83     34.92 o
   9   1   7       23.89        1.96     30.11 o
  -9   2   7       68.45       98.50     50.99 o
  -8   2   7        0.32       43.16     40.14 o
  -7   2   7       11.13       74.73     44.26 o
  -6   2   7        1.35       -8.30     46.86 o
  -5   2   7      377.62      429.23     68.68 o
  -4   2   7      300.19      297.85     44.03 o
  -3   2   7       74.19       84.95     14.99 o
  -2   2   7      871.23      851.48     32.66 o
  -1   2   7       17.83        0.03     14.70 o
   0   2   7      109.67      128.79     19.53 o
   1   2   7       66.11       48.41     17.41 o
   2   2   7       78.53       64.99     18.03 o
   3   2   7      137.88      158.97     22.18 o
   4   2   7      383.47      386.97     50.88 o
   5   2   7       44.41       22.26     19.95 o
   6   2   7       21.29       21.48     26.05 o
   7   2   7       22.13       29.09     27.05 o
   8   2   7      376.76      351.78     66.00 o
   9   2   7        2.41      -36.02     36.02 o
  -9   3   7        0.13        0.62     41.90 o
  -8   3   7       33.83       23.28     44.77 o
  -7   3   7        2.38      -23.48     49.07 o
  -6   3   7       18.77      -38.80     58.89 o
  -5   3   7       79.83       89.26     42.08 o
  -4   3   7      919.28      882.41     67.44 o
  -3   3   7       12.42      -12.98     12.98 o
  -2   3   7      222.29      225.04     22.22 o
  -1   3   7       51.48       45.87     16.02 o
   0   3   7      544.10      521.88     31.42 o
   1   3   7       61.96       75.67     17.94 o
   2   3   7      192.84      195.88     22.97 o
   3   3   7      216.07      232.37     24.45 o
   4   3   7      163.02      120.48     53.88 o
   5   3   7       41.87       38.54     21.39 o
   6   3   7       46.59       21.21     28.10 o
   7   3   7      144.18      112.53     68.26 o
   8   3   7       52.30       24.46     28.04 o
   9   3   7       88.55       55.56     34.42 o
  -9   4   7        1.70       23.01     45.12 o
  -8   4   7       56.57      109.44     49.78 o
  -7   4   7       14.35       21.55     37.48 o
  -6   4   7       19.75       36.66     37.12 o
  -5   4   7      159.65      188.75     51.79 o
  -4   4   7      848.06      818.27     53.37 o
  -3   4   7      214.46      167.96     26.95 o
  -2   4   7        8.40       -0.40     14.63 o
  -1   4   7      940.01      861.92     44.24 o
   0   4   7     1348.94     1347.96     45.10 o
   1   4   7       96.54       73.95     20.29 o
   2   4   7       69.59       57.31     20.35 o
   3   4   7      556.77      536.02     37.19 o
   4   4   7      137.45      137.93     23.84 o
   5   4   7       27.28       37.26     27.20 o
   6   4   7      240.61      242.72     39.36 o
   7   4   7       75.77       19.56     32.07 o
   8   4   7       52.13        8.52     26.79 o
   9   4   7       94.73      136.85     40.46 o
  -9   5   7       16.16        3.61     40.35 o
  -8   5   7        8.85       68.58     46.90 o
  -7   5   7       65.34       65.54     45.66 o
  -6   5   7        0.81       34.62     38.16 o
  -5   5   7     1004.53      894.13     92.01 o
  -4   5   7      933.03      866.09     92.68 o
  -3   5   7      190.56      197.28     22.04 o
  -2   5   7       62.08       75.04     18.75 o
  -1   5   7       43.35       76.90     18.10 o
   0   5   7       29.09       -4.09     14.43 o
   1   5   7      159.91      136.93     22.00 o
   2   5   7       64.59       57.58     45.40 o
   3   5   7       41.98       11.33     20.64 o
   4   5   7     1006.15     1063.85     57.52 o
   5   5   7      489.09      555.42     78.94 o
   6   5   7       84.53       82.61     31.50 o
   7   5   7        0.21       11.79     43.21 o
   8   5   7       14.17       36.35     38.23 o
   9   5   7       50.45       82.30     38.76 o
  -9   6   7      116.56       68.31     49.88 o
  -8   6   7       52.04       72.21     50.70 o
  -7   6   7        0.06       36.22     41.33 o
  -6   6   7       89.87      147.64     49.75 o
  -5   6   7       85.39      130.10     47.21 o
  -4   6   7       65.94       71.05     24.95 o
  -3   6   7       39.08       39.70     17.61 o
  -2   6   7        6.60       -0.32     15.72 o
  -1   6   7      146.68      139.11     24.55 o
   0   6   7       32.48       17.86     22.52 o
   1   6   7      124.31      103.46     22.96 o
   2   6   7       97.72       88.35     22.73 o
   3   6   7       72.55       81.61     25.21 o
   4   6   7        0.52        3.04     21.82 o
   5   6   7       37.98       37.80     26.66 o
   6   6   7       24.99        0.93     33.78 o
   7   6   7       52.38       39.59     32.27 o
   8   6   7      121.01      173.02     50.78 o
  -8   7   7       46.30       92.77     49.37 o
  -7   7   7      125.10       82.03     49.82 o
  -6   7   7      222.76      220.74     55.13 o
  -5   7   7      177.85      225.12     56.30 o
  -4   7   7        5.82       -4.92     19.40 o
  -3   7   7      748.15      704.39     36.73 o
  -2   7   7      413.53      400.55     33.20 o
  -1   7   7      235.09      254.13     25.56 o
   0   7   7      330.81      351.40     31.43 o
   1   7   7     1076.20      945.58     39.23 o
   2   7   7      417.61      488.94     35.91 o
   3   7   7       14.95        7.56     21.86 o
   4   7   7        7.27      -22.17     22.17 o
   5   7   7       92.23       77.66     29.01 o
   6   7   7       67.21       49.34     37.89 o
   7   7   7       10.54        9.03     38.72 o
   8   7   7       45.12       24.72     40.19 o
  -8   8   7        3.42       25.99     41.43 o
  -7   8   7        0.47       18.54     38.79 o
  -6   8   7       74.58       83.96     44.89 o
  -5   8   7      363.85      333.86     61.72 o
  -4   8   7       69.21       68.49     23.11 o
  -3   8   7      216.43      219.40     25.36 o
  -2   8   7      501.96      453.87     46.80 o
  -1   8   7      194.73      191.18     24.45 o
   0   8   7       71.57       58.96     18.60 o
   1   8   7      108.28       94.43     19.32 o
   2   8   7     1323.29     1281.51     63.54 o
   3   8   7      348.15      409.77     37.96 o
   4   8   7      284.13      301.83     36.56 o
   5   8   7       17.26       64.79     36.37 o
   6   8   7       19.70       20.03     36.26 o
   7   8   7        0.96       26.61     39.41 o
   8   8   7        0.00       12.23     42.72 o
  -8   9   7        3.52       74.34     49.30 o
  -7   9   7        7.52       17.46     41.66 o
  -6   9   7       15.67       79.67     45.63 o
  -5   9   7        1.74       -6.56     35.95 o
  -4   9   7      902.76      827.56     69.61 o
  -3   9   7      439.12      446.48     35.42 o
  -2   9   7      224.33      244.61     27.04 o
  -1   9   7      193.01      203.35     25.03 o
   0   9   7     1270.15     1284.75     61.80 o
   1   9   7      139.70      137.37     20.95 o
   2   9   7      690.32      681.46     43.49 o
   3   9   7      644.72      633.54     60.53 o
   4   9   7      193.86      186.02     50.93 o
   5   9   7      125.37       99.13     40.16 o
   6   9   7      248.71      257.15     52.77 o
   7   9   7      170.21       74.70     43.94 o
   8   9   7      239.75      375.34     66.56 o
  -7  10   7        8.10       87.92     50.40 o
  -6  10   7       75.85      105.66     74.48 o
  -5  10   7      380.96      404.05    105.73 o
  -4  10   7      389.50      311.07     39.86 o
  -3  10   7       37.96       37.68     21.05 o
  -2  10   7        1.58        7.32     19.73 o
  -1  10   7      336.67      401.30     35.84 o
   0  10   7      282.81      314.66     28.00 o
   1  10   7       32.53       21.25     19.73 o
   2  10   7      245.59      335.75     47.83 o
   3  10   7      258.89      238.24     44.51 o
   4  10   7      126.12      161.35     40.83 o
   5  10   7        0.53       12.31     32.15 o
   6  10   7        5.90       -8.45     34.32 o
   7  10   7      213.66      238.38     56.46 o
  -7  11   7      348.23      440.70     74.55 o
  -6  11   7       37.27       55.14     44.48 o
  -5  11   7       14.96       26.73     37.74 o
  -4  11   7      706.84      688.26     60.24 o
  -3  11   7        4.73       -1.18     18.70 o
  -2  11   7      676.25      674.33     45.75 o
  -1  11   7       12.90        4.38     18.93 o
   0  11   7      536.60      515.84     42.85 o
   1  11   7      158.09      101.29     33.24 o
   2  11   7       39.19       14.49     29.43 o
   3  11   7      225.44      194.21     43.16 o
   4  11   7      261.92      251.69     48.43 o
   5  11   7       21.30       -1.81     34.50 o
   6  11   7       10.55      102.30     44.95 o
   7  11   7       10.16       42.32     42.93 o
  -7  12   7        1.11      112.67     50.88 o
  -6  12   7       23.97       34.46     41.93 o
  -5  12   7       37.85       63.93     41.67 o
  -4  12   7       43.31       54.26     47.87 o
  -3  12   7      285.05      312.85     38.33 o
  -2  12   7       23.79       39.97     22.85 o
  -1  12   7        6.78       19.98     22.21 o
   0  12   7      687.13      603.40     58.26 o
   1  12   7       84.18       62.91     32.85 o
   2  12   7       32.41      -15.79     27.03 o
   3  12   7       67.00       32.26     32.36 o
   4  12   7       95.38       66.43     48.16 o
   5  12   7        2.47      -11.15     33.86 o
   6  12   7       18.89      -28.47     35.68 o
  -6  13   7        0.22       20.91     42.35 o
  -5  13   7       14.58       10.32     37.79 o
  -4  13   7       27.76       95.69     32.74 o
  -3  13   7       32.80       21.50     25.20 o
  -2  13   7      734.62      762.18     67.25 o
  -1  13   7       35.51       38.30     29.35 o
   0  13   7      193.79      173.07     38.79 o
   1  13   7      245.01      157.46     40.12 o
   2  13   7       12.79       -5.26     59.48 o
   3  13   7       52.49       18.26     47.04 o
   4  13   7       33.00       23.24     35.26 o
   5  13   7      185.78      241.43     52.72 o
   6  13   7       41.24       44.70     43.94 o
  -5  14   7       21.12       23.69     38.52 o
  -4  14   7       49.39       63.71     32.68 o
  -3  14   7       22.48       11.75     25.02 o
  -2  14   7      553.88      596.73     71.21 o
  -1  14   7      602.58      566.21     61.26 o
   0  14   7      278.72      188.93     61.33 o
   1  14   7        0.27       -8.45     31.49 o
   2  14   7      368.49      255.45     47.76 o
   3  14   7      102.14       41.74     36.15 o
   4  14   7       37.14       35.34     53.09 o
   5  14   7       22.39      -27.10     36.70 o
  -4  15   7       10.37       62.46     45.75 o
  -3  15   7      145.88       97.15     37.51 o
  -2  15   7       10.43       -3.36     28.34 o
  -1  15   7      222.76      128.45     58.76 o
   0  15   7       22.87       14.71     32.43 o
   1  15   7      147.80      170.36     43.96 o
   2  15   7       25.26       10.19     32.55 o
   3  15   7       22.75       10.86     34.52 o
   4  15   7       22.47      -13.07     35.94 o
  -3  16   7      146.54        8.10     34.91 o
  -2  16   7      190.90      162.23     84.38 o
  -1  16   7      114.74      134.27     39.24 o
   0  16   7      119.92       96.51     49.71 o
   1  16   7       42.05        8.63     34.51 o
   2  16   7        0.00        1.34     33.72 o
   3  16   7        3.33      -39.48     39.48 o
  -2  17   7       46.63       -5.74     30.80 o
  -1  17   7       54.32       30.35     46.22 o
   0  17   7      162.52      112.51     40.91 o
   1  17   7        1.06       29.47     35.78 o
   2  17   7       38.59       44.72     38.29 o
  -8   0   8      148.04       91.89     69.18 o
  -7   0   8        2.28      -41.15     46.49 o
  -6   0   8        1.72       78.07     62.47 o
  -5   0   8      792.98      828.89    131.96 o
  -4   0   8     2772.01     2895.77    212.26 o
  -3   0   8      349.60      352.70     87.61 o
  -2   0   8     1052.49      943.32     89.22 o
  -1   0   8      120.39       85.50     26.73 o
   0   0   8       58.55       58.21     26.22 o
   1   0   8       31.53        3.46     24.43 o
   2   0   8     1143.20     1202.31     69.27 o
   3   0   8      168.42      133.62     34.81 o
   4   0   8      935.08      889.18     65.14 o
   5   0   8      193.77      175.03     40.24 o
   6   0   8       25.80       47.09     47.07 o
   7   0   8        6.25       -3.16     46.25 o
   8   0   8       21.75       11.60     51.98 o
  -8   1   8        9.76        4.82     41.80 o
  -7   1   8       87.53      107.31     48.80 o
  -6   1   8      102.03      132.03     50.95 o
  -5   1   8        2.14       -6.48     33.17 o
  -4   1   8        0.18      -29.34     29.34 o
  -3   1   8      566.07      464.97     39.41 o
  -2   1   8      435.39      453.01     27.94 o
  -1   1   8      116.90       63.64     24.14 o
   0   1   8     1055.90     1014.43     43.94 o
   1   1   8       40.04       72.57     19.93 o
   2   1   8      269.87      273.35     28.25 o
   3   1   8      104.05      112.02     23.47 o
   4   1   8      457.90      572.09     39.61 o
   5   1   8       64.06      100.54     32.52 o
   6   1   8      298.71      357.08     48.62 o
   7   1   8      154.18      125.85     40.06 o
   8   1   8       23.49       24.46     36.46 o
  -8   2   8       47.78       72.47     47.33 o
  -7   2   8        0.04      -18.60     37.55 o
  -6   2   8      355.60      525.15     81.15 o
  -5   2   8      593.85      552.29     78.54 o
  -4   2   8       26.51       49.27     37.90 o
  -3   2   8       24.20       48.39     20.37 o
  -2   2   8        7.25        3.34     15.33 o
  -1   2   8        7.12        9.45     16.11 o
   0   2   8        0.66        8.79     16.10 o
   1   2   8       73.84       14.65     21.56 o
   2   2   8      395.48      362.53     28.95 o
   3   2   8       17.39        2.53     17.60 o
   4   2   8      283.98      278.60     28.17 o
   5   2   8       39.52       41.87     24.00 o
   6   2   8       30.50       47.09     33.80 o
   7   2   8       12.80      -36.16     44.29 o
   8   2   8       36.18       33.48     48.36 o
  -8   3   8        0.03       36.95     46.04 o
  -7   3   8      304.20      292.30     83.33 o
  -6   3   8      555.22      581.42     83.80 o
  -5   3   8       17.92       59.22     39.44 o
  -4   3   8      196.32      226.84     55.36 o
  -3   3   8      160.31      143.37     26.22 o
  -2   3   8     2113.07     2098.68     59.33 o
  -1   3   8        5.77        6.15     16.51 o
   0   3   8      635.41      679.69     41.87 o
   1   3   8      348.37      303.00     40.00 o
   2   3   8      109.69       93.47     21.31 o
   3   3   8      572.28      586.70     36.42 o
   4   3   8        0.16       27.71     19.78 o
   5   3   8        8.70       27.30     28.52 o
   6   3   8       38.40       61.14     29.79 o
   7   3   8       65.94       52.37     31.94 o
   8   3   8       79.96      134.84     42.94 o
  -8   4   8      170.95       80.07     93.60 o
  -7   4   8      294.46      252.61     62.45 o
  -6   4   8       23.35       48.41     40.67 o
  -5   4   8       15.85       35.38     41.55 o
  -4   4   8       32.26       38.23     62.45 o
  -3   4   8       29.71       17.09     29.84 o
  -2   4   8     1383.73     1369.23     70.55 o
  -1   4   8      697.45      806.22     60.73 o
   0   4   8      615.02      544.99     33.94 o
   1   4   8      113.82      123.60     21.98 o
   2   4   8        2.49        8.07     19.89 o
   3   4   8      242.99      300.43     33.09 o
   4   4   8      933.22     1074.10     56.14 o
   5   4   8        0.62       40.82     28.69 o
   6   4   8      186.17      176.71     40.17 o
   7   4   8        1.27        8.84     31.56 o
   8   4   8      106.48      144.44     42.87 o
  -8   5   8       58.13       77.64     48.74 o
  -7   5   8       78.87      131.51     53.32 o
  -6   5   8        3.05       21.48     39.18 o
  -5   5   8       22.82       56.77     41.99 o
  -4   5   8      161.11      135.18     45.31 o
  -3   5   8       20.81       32.10     21.50 o
  -2   5   8      117.63      124.80     22.45 o
  -1   5   8       60.38       87.62     19.83 o
   0   5   8      124.92      156.78     23.10 o
   1   5   8      392.59      384.30     35.43 o
   2   5   8      998.76      980.55     76.89 o
   3   5   8      148.22      123.79     26.85 o
   4   5   8        7.15       23.99     23.38 o
   5   5   8       76.28      101.75     32.46 o
   6   5   8        0.95       -9.35     30.15 o
   7   5   8        3.70       16.32     38.43 o
   8   5   8       50.73       58.13     39.85 o
  -8   6   8       95.48      127.09     53.71 o
  -7   6   8       44.35       98.23     71.98 o
  -6   6   8      113.43      128.28     50.42 o
  -5   6   8       56.62      -16.63     32.96 o
  -4   6   8      310.61      274.64     59.17 o
  -3   6   8       96.91       93.32     28.01 o
  -2   6   8       11.95        6.24     16.79 o
  -1   6   8        9.54       -0.22     17.23 o
   0   6   8      208.67      224.13     26.00 o
   1   6   8        2.42      -17.58     17.58 o
   2   6   8      817.47      781.73     63.64 o
   3   6   8       93.22      101.62     25.84 o
   4   6   8      317.27      300.07     39.22 o
   5   6   8      133.26      120.84     45.01 o
   6   6   8       24.19       55.45     40.56 o
   7   6   8        0.02       33.11     38.46 o
  -7   7   8        1.78       59.58     44.95 o
  -6   7   8       16.16       18.59     39.70 o
  -5   7   8       99.63      144.58     49.63 o
  -4   7   8        0.04      -20.85     32.81 o
  -3   7   8      102.92      126.57     42.91 o
  -2   7   8        3.12       20.08     19.11 o
  -1   7   8        6.74      -10.77     17.85 o
   0   7   8      738.20      704.51     38.75 o
   1   7   8       31.47      -18.34     18.34 o
   2   7   8        5.96       27.73     20.17 o
   3   7   8       42.36       45.75     23.14 o
   4   7   8      127.12      158.48     33.28 o
   5   7   8       43.53       37.95     36.41 o
   6   7   8       19.80       64.20     41.21 o
   7   7   8      180.46      252.80     57.95 o
  -7   8   8      144.70      103.15     51.31 o
  -6   8   8        0.08      -20.33     33.56 o
  -5   8   8       54.96       74.76     44.67 o
  -4   8   8      435.69      368.56     66.25 o
  -3   8   8        0.91      -22.41     22.41 o
  -2   8   8      375.57      352.62     33.89 o
  -1   8   8      472.19      501.21     38.80 o
   0   8   8      729.17      742.80     50.77 o
   1   8   8      108.44      123.10     26.02 o
   2   8   8      126.67      119.06     27.04 o
   3   8   8       48.51       59.59     25.24 o
   4   8   8        1.30       11.85     30.47 o
   5   8   8      444.34      464.77     73.42 o
   6   8   8      206.19      305.20     56.57 o
   7   8   8       53.02       64.90     46.39 o
  -7   9   8       10.47       53.58     44.85 o
  -6   9   8       25.96       56.97     43.59 o
  -5   9   8       66.90       51.90     41.17 o
  -4   9   8        8.33       29.61     38.08 o
  -3   9   8      123.01      161.20     35.71 o
  -2   9   8      179.90      157.51     28.10 o
  -1   9   8       20.42       34.46     21.47 o
   0   9   8      391.67      446.18     40.89 o
   1   9   8       21.13        2.37     24.93 o
   2   9   8      129.17      107.04     41.20 o
   3   9   8      134.23      141.53     39.90 o
   4   9   8       80.78      110.26     39.71 o
   5   9   8       66.53      101.49     43.09 o
   6   9   8        8.83       25.76     38.80 o
   7   9   8       56.76       36.01     45.59 o
  -6  10   8        4.64       26.71    101.84 o
  -5  10   8        7.27       39.02     60.30 o
  -4  10   8       29.50       65.01     40.65 o
  -3  10   8      212.01      201.36     39.44 o
  -2  10   8        9.79      -15.42     24.77 o
  -1  10   8       77.40       50.48     27.14 o
   0  10   8        0.24       10.92     30.85 o
   1  10   8       67.73       71.42     33.97 o
   2  10   8      246.78      291.29    101.67 o
   3  10   8        0.45       23.72     31.37 o
   4  10   8       12.17      -21.72     46.23 o
   5  10   8      125.65      115.29     44.37 o
   6  10   8       79.70      151.21     68.09 o
  -6  11   8       31.66       85.45     45.89 o
  -5  11   8       34.77       23.10     41.56 o
  -4  11   8        0.29       -7.17     65.89 o
  -3  11   8       28.89       21.58     30.52 o
  -2  11   8      114.00      132.93     31.80 o
  -1  11   8       11.06       -6.36     22.75 o
   0  11   8        7.01       58.18     33.94 o
   1  11   8        0.02       36.79     31.31 o
   2  11   8        0.01       25.03     56.44 o
   3  11   8        1.97       -2.14     32.16 o
   4  11   8       10.68       48.94     38.00 o
   5  11   8       35.53       28.09     39.92 o
   6  11   8        1.28      -18.48     36.64 o
  -5  12   8        5.05       27.84     40.92 o
  -4  12   8        2.43       33.23     41.46 o
  -3  12   8        0.77      -19.74     39.47 o
  -2  12   8        6.41      -17.89     24.91 o
  -1  12   8        2.45       19.59     24.65 o
   0  12   8        0.95       27.87     30.42 o
   1  12   8      659.51      585.46     61.45 o
   2  12   8       82.69      112.19     38.93 o
   3  12   8        6.91       23.29     60.03 o
   4  12   8       31.20       35.04     38.46 o
   5  12   8       92.51      144.81     58.03 o
  -4  13   8        7.03       56.11     38.60 o
  -3  13   8       65.58       24.22     79.39 o
  -2  13   8       45.78       39.78     35.92 o
  -1  13   8       56.91       41.45     34.97 o
   0  13   8      131.86      205.27     43.64 o
   1  13   8       27.84       19.28     32.42 o
   2  13   8       31.60       -8.40     62.02 o
   3  13   8        2.19       18.51     35.88 o
   4  13   8      375.35      361.80     59.47 o
  -4  14   8       42.31       87.18     74.70 o
  -3  14   8       84.63       72.94     48.04 o
  -2  14   8       98.53       63.37     35.40 o
  -1  14   8       29.93       48.11     34.54 o
   0  14   8       60.05       45.34     34.20 o
   1  14   8        8.23       50.21     62.18 o
   2  14   8        1.35       68.25     38.66 o
   3  14   8       72.17       80.94     41.76 o
  -2  15   8       21.35        0.07     27.24 o
  -1  15   8      199.13      154.51     41.33 o
   0  15   8      238.84      313.44     52.38 o
   1  15   8       50.34       -4.16     31.45 o
   2  15   8       27.61        3.17     36.04 o
  -7   1   9       23.83       63.94     45.77 o
  -6   1   9       17.81        4.59    146.86 o
  -5   1   9      225.31      129.12     49.11 o
  -4   1   9      433.58      590.29     81.94 o
  -3   1   9      124.84       68.53     43.44 o
  -2   1   9       42.13       14.16     21.65 o
  -1   1   9       57.24       72.00     21.97 o
   0   1   9      146.98      146.36     25.92 o
   1   1   9        1.26      -17.02     17.02 o
   2   1   9       44.42       68.30     22.41 o
   3   1   9       40.75       44.69     21.71 o
   4   1   9       63.49      114.83     30.17 o
   5   1   9       39.12       77.87     46.21 o
   6   1   9      111.62      110.07     39.06 o
   7   1   9       17.91        1.31     36.09 o
  -7   2   9       30.55       -3.46     50.14 o
  -6   2   9        0.59       24.28     39.82 o
  -5   2   9        1.38      -16.58     34.99 o
  -4   2   9        6.77       32.84     38.45 o
  -3   2   9      174.50      164.28     53.15 o
  -2   2   9      162.96      181.69     30.30 o
  -1   2   9       24.98       20.06     18.60 o
   0   2   9       44.59       30.34     20.57 o
   1   2   9      112.16      109.79     23.86 o
   2   2   9      158.41      155.13     25.63 o
   3   2   9       23.42       -0.54     20.22 o
   4   2   9      701.40      647.30     60.17 o
   5   2   9        5.11       20.56     31.69 o
   6   2   9      171.75      162.71     45.32 o
   7   2   9        3.80      -18.40     36.11 o
  -7   3   9      199.23      196.77     61.29 o
  -6   3   9      129.49      107.29     87.60 o
  -5   3   9       19.99       25.69     40.43 o
  -4   3   9       32.42       22.07     38.71 o
  -3   3   9       74.13       17.20     37.92 o
  -2   3   9        0.18        7.70     23.81 o
  -1   3   9      349.18      379.46     31.67 o
   0   3   9        1.53       30.36     19.25 o
   1   3   9      155.12      141.93     22.85 o
   2   3   9       87.39       49.27     21.73 o
   3   3   9       12.06        0.63     21.38 o
   4   3   9      270.74      193.71     46.60 o
   5   3   9       40.35       61.92     26.88 o
   6   3   9       15.02       21.51     35.42 o
   7   3   9       45.50       25.33     37.95 o
  -7   4   9       38.97       59.47     48.30 o
  -6   4   9       17.68       48.26     42.66 o
  -5   4   9       66.61       34.48     39.86 o
  -4   4   9      161.59      141.02     67.77 o
  -3   4   9       12.25      -16.91     33.30 o
  -2   4   9        2.78        0.12     26.21 o
  -1   4   9       36.87       33.38     18.04 o
   0   4   9      306.40      310.13     33.87 o
   1   4   9      126.97      157.95     32.68 o
   2   4   9       11.17        6.17     21.00 o
   3   4   9       44.02       34.42     24.13 o
   4   4   9      372.25      322.67     37.89 o
   5   4   9        3.11       32.67     25.68 o
   6   4   9        2.27       61.07     32.53 o
   7   4   9        8.81       14.93     37.33 o
  -7   5   9       26.79       53.29     46.72 o
  -6   5   9       74.46      124.57     51.16 o
  -5   5   9      196.79      232.06    129.61 o
  -4   5   9       33.31       79.38     44.21 o
  -3   5   9       23.40       55.55     42.44 o
  -2   5   9        0.68       10.35     26.29 o
  -1   5   9        2.93       29.61     20.44 o
   0   5   9     1054.26     1095.88     61.30 o
   1   5   9        5.86       24.27     19.83 o
   2   5   9      428.65      468.29     39.64 o
   3   5   9      237.34      294.78     34.96 o
   4   5   9      170.26      239.40     34.69 o
   5   5   9        0.06       -3.01     28.21 o
   6   5   9      250.69      300.50     57.33 o
  -6   6   9       58.03      129.22     64.06 o
  -5   6   9       10.37       14.94     38.63 o
  -4   6   9        6.66      -18.89     39.50 o
  -3   6   9       38.52       63.11     47.33 o
  -2   6   9        7.42        1.49     25.82 o
  -1   6   9       27.34       37.65     22.53 o
   0   6   9        3.47       65.16     28.07 o
   1   6   9      786.49      703.48     52.28 o
   2   6   9      204.80      210.78     33.85 o
   3   6   9       60.82      122.27     30.39 o
   4   6   9        9.55       43.19     29.75 o
   5   6   9      113.71      136.02     45.03 o
   6   6   9      108.33      152.52     50.03 o
  -6   7   9        1.16        7.23     70.87 o
  -5   7   9       57.94       35.48     92.06 o
  -4   7   9        1.54       -6.48     36.88 o
  -3   7   9       10.53       42.63     88.17 o
  -2   7   9       13.14       40.50     28.43 o
  -1   7   9      228.80      155.67     28.52 o
   0   7   9        3.51       19.49     23.02 o
   1   7   9       36.56       15.73     23.57 o
   2   7   9      189.52      193.26     31.85 o
   3   7   9      322.98      306.49     50.61 o
   4   7   9       22.50       76.14     37.38 o
   5   7   9       14.51      124.40     44.79 o
   6   7   9        9.56       -1.35     42.28 o
  -6   8   9       42.54       65.38     65.29 o
  -5   8   9       67.15       33.78     46.49 o
  -4   8   9       93.76        4.21     38.27 o
  -3   8   9        5.53       35.52     40.05 o
  -2   8   9        1.84        7.72     27.62 o
  -1   8   9        2.82       12.11     24.73 o
   0   8   9      836.94      687.06    108.18 o
   1   8   9        0.02       17.46     24.22 o
   2   8   9      581.95      582.72     62.10 o
   3   8   9        0.27        5.16     32.19 o
   4   8   9       22.56       43.70     47.06 o
   5   8   9      551.84      396.50     91.22 o
  -5   9   9       52.79       48.02     72.39 o
  -4   9   9      115.96       73.40     98.21 o
  -3   9   9      138.91      166.76     54.07 o
  -2   9   9      124.83      164.32     38.78 o
  -1   9   9      352.83      344.04     62.03 o
   0   9   9        0.39       10.46     22.80 o
   1   9   9        7.74       32.01     32.36 o
   2   9   9      326.01      321.10     50.54 o
   3   9   9      384.38      377.35     55.12 o
   4   9   9      121.98      118.72     43.31 o
   5   9   9       51.81       34.56     40.27 o
  -5  10   9       19.39       82.30     49.12 o
  -4  10   9       28.94       31.88     40.34 o
  -3  10   9       85.76       66.92     45.83 o
  -2  10   9       69.28       49.94     53.00 o
  -1  10   9        0.52      -22.39     24.36 o
   0  10   9       94.62       46.90     48.09 o
   1  10   9       12.44        9.91     47.60 o
   2  10   9       14.71       31.87     33.06 o
   3  10   9      200.05      150.04     43.07 o
   4  10   9       14.63      -15.55     34.97 o
   5  10   9      105.86       64.70     62.20 o
  -4  11   9        8.74      -10.37     72.23 o
  -3  11   9        6.69       12.11     39.91 o
  -2  11   9       21.79       -0.95     31.06 o
  -1  11   9       18.90       32.19     31.85 o
   0  11   9        0.69        1.45     31.65 o
   1  11   9       86.41      106.48     40.27 o
   2  11   9       45.23       48.41     37.56 o
   3  11   9        0.05       13.79     35.09 o
   4  11   9      618.25      579.10     76.32 o
  -3  12   9       32.70      -55.47     56.61 o
  -2  12   9      144.64      158.61     54.33 o
  -1  12   9       94.27       64.30     36.43 o
   0  12   9       53.99       68.89     38.02 o
   1  12   9      276.91      225.82     48.31 o
   2  12   9      102.65      116.95     42.19 o
   3  12   9      294.62      271.55     53.71 o
  -1  13   9       74.36       64.53     36.11 o
   0  13   9      128.64      129.94     42.39 o
   1  13   9       54.53       40.44     37.75 o
   2  13   9       25.67       23.60     35.79 o
  -6   0  10       11.19      -28.49     54.32 o
  -5   0  10        4.58      -46.49     46.49 o
  -4   0  10      137.98      213.69     87.85 o
  -3   0  10      218.05      265.17     88.20 o
  -2   0  10        2.80       -6.79     53.93 o
  -1   0  10      164.87      191.04     83.52 o
   0   0  10        6.75        0.52     47.46 o
   1   0  10       21.99       40.50     29.76 o
   2   0  10       99.45      132.04     37.88 o
   3   0  10       12.38       -5.28     38.87 o
   4   0  10       23.50       79.41     45.08 o
   5   0  10       11.26        5.15     45.04 o
  -5   1  10      275.48      268.41     89.87 o
  -4   1  10      238.21      305.96     72.58 o
  -3   1  10       74.52       74.56     46.35 o
  -2   1  10       74.73       19.55     39.55 o
  -1   1  10      107.31       57.35     51.79 o
   0   1  10      192.81      179.79     35.66 o
   1   1  10        5.39       12.68     19.40 o
   2   1  10      193.74      200.23     53.72 o
   3   1  10      103.57      107.90     29.75 o
   4   1  10      151.11      229.73     42.19 o
   5   1  10       11.00       41.35     35.04 o
  -5   2  10        1.04       -5.39     40.02 o
  -4   2  10        9.25       35.13     43.04 o
  -3   2  10      151.47      218.48     59.09 o
  -2   2  10      394.11      390.03     73.98 o
  -1   2  10       39.93       46.84     40.76 o
   0   2  10      116.20      173.74     31.26 o
   1   2  10      129.45      105.83     32.39 o
   2   2  10      122.87      111.29     28.36 o
   3   2  10       10.23       35.72     35.86 o
   4   2  10        6.44        0.47     28.75 o
   5   2  10       47.01       73.69     36.06 o
  -5   3  10       11.16       32.52     63.98 o
  -4   3  10       13.73       -6.00     39.26 o
  -3   3  10        5.54       23.02     39.02 o
  -2   3  10      193.02      181.44     56.17 o
  -1   3  10      228.70      261.75     43.84 o
   0   3  10      104.51      105.83     29.70 o
   1   3  10        3.95       22.08     25.46 o
   2   3  10        2.91       52.64     41.23 o
   3   3  10        9.58       46.13     29.66 o
   4   3  10      182.51      178.84     38.97 o
   5   3  10       38.90       54.24     36.01 o
  -5   4  10       59.07      158.34     60.85 o
  -4   4  10       30.55       21.49     65.46 o
  -3   4  10        0.01       -6.94     39.14 o
  -2   4  10       71.13       86.98     46.65 o
  -1   4  10        4.13       22.79     39.66 o
   0   4  10       50.47       45.85     27.41 o
   1   4  10      216.19      296.91     72.93 o
   2   4  10       29.21       76.26     26.40 o
   3   4  10        0.04      -14.04     23.52 o
   4   4  10       16.01      -12.06     25.44 o
   5   4  10        8.72       21.58     30.05 o
  -5   5  10       21.42       97.61     53.05 o
  -4   5  10       68.76       59.36     45.57 o
  -3   5  10       11.18      -27.43     36.69 o
  -2   5  10       40.51       22.41     42.19 o
  -1   5  10       53.76       31.92     43.14 o
   0   5  10      285.63      203.52     35.80 o
   1   5  10      133.62      127.14     32.66 o
   2   5  10        8.24       30.42     26.25 o
   3   5  10       71.55      114.89     32.81 o
   4   5  10       73.75       84.08     87.27 o
   5   5  10        3.52       82.88     37.66 o
  -4   6  10       34.96       62.14     48.03 o
  -3   6  10       67.89      114.29     50.17 o
  -2   6  10       41.94       26.77     43.37 o
  -1   6  10       14.92       28.28    103.32 o
   0   6  10        4.23      -19.45     24.99 o
   1   6  10       47.29       18.96     47.95 o
   2   6  10        0.12       66.94     27.46 o
   3   6  10       41.43       55.52     37.74 o
   4   6  10       89.05       56.72     41.21 o
  -4   7  10       74.91      108.86     51.90 o
  -3   7  10       69.88       94.30     51.16 o
  -2   7  10      142.87      124.54     51.78 o
  -1   7  10       25.08       29.48     40.88 o
   0   7  10       18.62       61.98     26.77 o
   1   7  10        6.55       56.46     24.39 o
   2   7  10        0.15       44.13     34.41 o
   3   7  10       59.06      102.42     40.69 o
   4   7  10      290.03      265.38     54.44 o
  -4   8  10       44.42      104.01     52.74 o
  -3   8  10       33.99      -14.77     56.06 o
  -2   8  10        5.79       71.09     49.12 o
  -1   8  10       66.98      151.43     53.47 o
   0   8  10       86.22       69.34     30.24 o
   1   8  10       16.93       55.41     33.80 o
   2   8  10        0.06       47.06     35.64 o
   3   8  10        0.75      -12.26     33.92 o
  -3   9  10        3.35       39.70     45.13 o
  -2   9  10        0.16       38.74     41.58 o
  -1   9  10        0.00      -21.73     39.22 o
   0   9  10       85.55      141.05     40.88 o
   1   9  10        8.82       -4.39     33.20 o
   2   9  10       82.21       84.43     39.83 o
   3   9  10        5.34        9.77     36.56 o
  -2  10  10        2.68       -2.93     40.99 o
  -1  10  10       39.17       78.44     89.43 o
   0  10  10       60.22       45.74     36.30 o
   1  10  10       20.50      -23.14     32.06 o
   2  10  10      141.80      163.71     45.83 o
  -3   1  11        9.80       56.54     63.90 o
  -2   1  11       37.01       78.95     52.16 o
  -1   1  11       24.79       54.17     57.92 o
   0   1  11        0.14       41.99     46.58 o
   1   1  11        0.51       77.79     25.57 o
   2   1  11        5.92      113.14     41.06 o
   3   1  11       68.18      138.20     36.35 o
  -3   2  11       74.45       73.35     52.68 o
  -2   2  11       38.75       -3.30     41.80 o
  -1   2  11        2.88      -14.94     40.06 o
   0   2  11        1.00       17.20     43.98 o
   1   2  11        7.58      100.72     39.18 o
   2   2  11       79.09      141.09     33.64 o
   3   2  11        6.82       96.78     62.57 o
  -3   3  11       12.43       35.11     78.17 o
  -2   3  11        0.04       30.69     48.18 o
  -1   3  11        1.73       29.78     46.24 o
   0   3  11        9.83       93.44     52.06 o
   1   3  11      152.14      250.98     54.84 o
   2   3  11       17.12      123.37     32.01 o
  -2   4  11        3.35       34.82     45.35 o
  -1   4  11        1.31        4.62     45.98 o
   0   4  11       11.23       89.13     49.96 o
   1   4  11        2.82       58.37     36.51 o
   2   4  11      100.14      168.33     34.63 o
  -2   5  11        2.79       16.38     72.16 o
  -1   5  11       60.62      110.79     53.25 o
   0   5  11       51.52       19.33     36.09 o
   1   5  11        9.42       94.43     53.26 o
   0   6  11       36.11       54.02     72.07 o
 
